# Supplementary material for: TLE3 loss confers AR inhibitor resistance by facilitating GR-mediated human prostate cancer cell growth
Source: eLife. 2019 Dec 19;8:e47430. doi: 10.7554/eLife.47430 (PMC6968917; doi:10.7554/eLife.47430)
Supplement: Figure 1—source data 2. — Output file showing the raw data obtained with DESeq2 for the CRISPR resistance screen. For each gRNA the results, as indicated at the top of each column, are shown. [file elife-47430-fig1-data2.xlsx]

## Sheet: DESeq2 screen analysis
Figure 1-source data 2: DESeq2 analysis output
Tag	GeneSymbol	type	ARN_T2_R1	ARN_T2_R2	ARN_T2_R3	UT_R1	UT_R2	UT_R3	baseMean	log10BaseMean	log2FoldChange	lfcMLE	stat	pvalue	padj	log10BaseMeanA	log2FoldChangeFitted	log2FoldChangeMinFitted	foldChange
HGLibA_00001	A1BG	x	43	128	236	75	51	112	108	2.03342	0.5	0.559021	0.552703	0.58	NA	1.89946	-0.159	0.659	1.41421
HGLibA_00002	A1BG	x	70	59	171	35	129	131	99	1.99564	0.0616	0.0954535	0.0676634	0.946	NA	1.9927	-0.0873	0.149	1.04362
HGLibA_00003	A1BG	x	192	151	30	117	140	317	158	2.19866	-0.55	-0.705074	-0.591875	0.554	NA	2.28179	0.126	-0.676	0.68302
HGLibA_00004	A1CF	x	344	0	77	45	31	10	84	1.92428	1.14	1.35601	1.02271	0.306	NA	1.45738	-0.361	1.5	2.20381
HGLibA_00005	A1CF	x	74	6	20	70	101	108	63	1.79934	-1.51	-2.15685	-1.50844	0.131	NA	1.96848	-0.106	-1.4	0.351111
HGLibA_00006	A1CF	x	839	805	143	217	107	201	385	2.58546	1.31	1.51255	1.52608	0.127	NA	2.24304	0.0966	1.21	2.47942
HGLibA_00007	A2M	x	28	164	14	100	176	116	100	2	-1.25	-1.66129	-1.34634	0.178	NA	2.11616	0.00568	-1.26	0.420448
HGLibA_00008	A2M	x	25	38	60	82	42	87	56	1.74819	-0.641	-0.790987	-0.659966	0.509	NA	1.84716	-0.198	-0.443	0.641268
HGLibA_00009	A2M	x	1916	270	0	198	115	70	428	2.63144	0.969	0.514126	0.916241	0.36	NA	2.10608	-0.00126	0.97	1.95748
HGLibA_00010	A2ML1	x	33	42	145	146	88	28	80	1.90309	-0.292	-0.426421	-0.295197	0.768	NA	1.94118	-0.127	-0.165	0.816769
HGLibA_00011	A2ML1	x	260	82	407	320	154	164	231	2.36361	0.0498	0.0206686	0.058781	0.953	NA	2.3277	0.162	-0.112	1.03512
HGLibA_00012	A2ML1	x	103	365	85	100	112	44	135	2.13033	0.792	0.901508	0.907103	0.364	NA	1.93112	-0.135	0.927	1.73147
HGLibA_00013	A3GALT2	x	16	0	95	60	21	34	38	1.57978	-0.636	-1.93995	-0.559487	0.576	NA	1.58358	-0.34	-0.296	0.643495
HGLibA_00014	A3GALT2	x	157	97	113	198	98	113	129	2.11059	-0.105	-0.116793	-0.122563	0.902	NA	2.1346	0.0183	-0.123	0.929805
HGLibA_00015	A3GALT2	x	0	34	0	28	12	5	13	1.11394	-0.605	-4.09048	-0.48328	0.629	NA	1.17609	-0.341	-0.264	0.657471
HGLibA_00016	A4GALT	x	13	470	185	123	225	89	184	2.26482	0.052	-0.133628	0.0556612	0.956	NA	2.16336	0.0384	0.0136	1.0367
HGLibA_00017	A4GALT	x	773	661	131	117	141	228	342	2.53403	1.26	1.4811	1.44618	0.148	NA	2.20952	0.072	1.19	2.39496
HGLibA_00018	A4GALT	x	1902	287	131	283	148	163	486	2.68664	1.06	1.11678	1.25644	0.209	0.35	2.29667	0.137	0.923	2.08493
HGLibA_00019	A4GNT	x	57	350	38	91	95	90	120	2.07918	0.0555	-0.0652406	0.0603278	0.952	NA	1.96379	-0.11	0.166	1.03922
HGLibA_00020	A4GNT	x	0	0	46	9	35	6	16	1.20412	-0.489	-4.68609	-0.392046	0.695	NA	1.22185	-0.347	-0.142	0.712519
HGLibA_00021	A4GNT	x	639	67	2362	139	221	203	605	2.78176	1.4	1.56161	1.53356	0.125	0.274	2.27339	0.119	1.28	2.63902
HGLibA_00022	AAAS	x	97	132	196	109	84	73	115	2.0607	0.546	0.636726	0.617727	0.537	NA	1.94776	-0.122	0.668	1.46003
HGLibA_00023	AAAS	x	41	0	244	59	38	74	76	1.88081	-0.198	-1.0726	-0.182158	0.855	NA	1.75587	-0.26	0.062	0.871758
HGLibA_00024	AAAS	x	26	59	87	106	113	138	88	1.94448	-0.987	-1.20148	-1.08184	0.279	NA	2.07555	-0.0227	-0.964	0.504526
HGLibA_00025	AACS	x	56	73	139	175	96	206	124	2.09342	-0.737	-0.863904	-0.84283	0.399	NA	2.2014	0.0661	-0.803	0.599986
HGLibA_00026	AACS	x	979	119	0	46	117	84	224	2.35025	0.577	-0.160916	0.527975	0.598	NA	1.91558	-0.147	0.724	1.49174
HGLibA_00027	AACS	x	192	38	4064	257	254	129	822	2.91487	0.639	0.11181	0.655894	0.512	0.586	2.32906	0.163	0.476	1.55725
HGLibA_00028	AADAC	x	387	42	962	135	146	115	298	2.47422	0.993	1.06517	1.08534	0.278	NA	2.12057	0.0087	0.984	1.99032
HGLibA_00029	AADAC	x	275	734	0	49	37	64	193	2.28556	1.4	1.67349	1.27434	0.203	NA	1.69897	-0.293	1.69	2.63902
HGLibA_00030	AADAC	x	69	247	2657	121	137	11	540	2.73239	1.55	1.67888	1.54048	0.123	0.273	1.95263	-0.118	1.67	2.92817
HGLibA_00031	AADACL2	x	8	59	10	104	101	51	56	1.74819	-1.69	-2.261	-1.69378	0.0903	NA	1.93112	-0.135	-1.56	0.309927
HGLibA_00032	AADACL2	x	475	866	542	209	163	178	406	2.60853	1.53	1.73163	1.91499	0.0555	NA	2.26324	0.112	1.42	2.88786
HGLibA_00033	AADACL2	x	149	248	9538	147	155	65	1717	3.23477	1.91	1.86754	1.96971	0.0489	0.182	2.08754	-0.0142	1.92	3.75809
HGLibA_00034	AADACL3	x	295	46	135	254	289	103	187	2.27184	-0.483	-0.604423	-0.543098	0.587	NA	2.33311	0.166	-0.649	0.715488
HGLibA_00035	AADACL3	x	205	13	0	91	39	117	78	1.89209	-0.857	-2.04422	-0.77681	0.437	NA	1.91558	-0.147	-0.71	0.552099
HGLibA_00036	AADACL3	x	0	8	56	7	21	92	31	1.49136	-1.03	-2.01901	-0.917771	0.359	NA	1.60206	-0.334	-0.696	0.48971
HGLibA_00037	AADACL4	x	56	15	139	46	78	117	75	1.87506	-0.384	-0.551797	-0.401187	0.688	NA	1.9049	-0.155	-0.229	0.76631
HGLibA_00038	AADACL4	x	0	40	28	49	36	48	34	1.53148	-0.902	-1.82155	-0.782693	0.434	NA	1.64673	-0.317	-0.585	0.535144
HGLibA_00039	AADACL4	x	74	1317	202	215	157	293	376	2.57519	0.309	0.164303	0.34185	0.732	NA	2.3457	0.176	0.133	1.23885
HGLibA_00040	AADAT	x	95	42	65	138	184	174	116	2.06446	-1.15	-1.36297	-1.30046	0.193	NA	2.21836	0.0785	-1.23	0.450625
HGLibA_00041	AADAT	x	683	178	73	138	81	109	210	2.32222	0.891	0.973254	1.02477	0.305	NA	2.03875	-0.0505	0.942	1.85446
HGLibA_00042	AADAT	x	0	25	0	17	30	46	20	1.30103	-1.56	-5.41235	-1.27357	0.203	NA	1.49136	-0.359	-1.2	0.339151
HGLibA_00043	AAED1	x	23	130	1066	66	46	110	240	2.38021	1.16	1.18704	1.26288	0.207	NA	1.86923	-0.182	1.34	2.23457
HGLibA_00044	AAED1	x	47	153	2038	98	89	176	434	2.63749	1.09	1.03248	1.21569	0.224	NA	2.08279	-0.0175	1.11	2.12874
HGLibA_00045	AAED1	x	25	0	0	21	0	0	8	0.90309	0.0958	0.0987091	0.0781308	0.938	NA	0.845098	-0.267	0.363	1.06866
HGLibA_00046	AAGAB	x	116	906	14	100	93	36	211	2.32428	0.804	0.637208	0.870582	0.384	NA	1.88271	-0.172	0.976	1.74594
HGLibA_00047	AAGAB	x	116	130	1282	269	196	233	371	2.56937	0.236	0.120297	0.269089	0.788	NA	2.36673	0.193	0.043	1.17772
HGLibA_00048	AAGAB	x	159	92	20	62	115	34	80	1.90309	0.123	0.0816677	0.131363	0.895	NA	1.84716	-0.198	0.321	1.089
HGLibA_00049	AAK1	x	377	1248	413	78	373	132	437	2.64048	1.66	1.8856	2.10538	0.0353	NA	2.28855	0.131	1.53	3.16017
HGLibA_00050	AAK1	x	15	11	12	18	41	4	17	1.23045	-0.277	-0.222717	-0.236026	0.813	NA	1.32222	-0.357	0.08	0.825305
HGLibA_00051	AAK1	x	863	348	71	160	94	46	264	2.4216	1.51	1.6625	1.80926	0.0704	NA	2	-0.0814	1.59	2.8481
HGLibA_00052	AAMDC	x	0	0	0	0	0	9	2	0.30103	-1.04	-1.62258	-0.917588	0.359	NA	0.477121	-0.129	-0.911	0.486327
HGLibA_00053	AAMDC	x	43	1260	0	43	25	61	239	2.3784	0.897	-0.0491266	0.812108	0.417	NA	1.63347	-0.322	1.22	1.86219
HGLibA_00054	AAMDC	x	0	120	64	59	115	94	75	1.87506	-0.842	-1.72254	-0.782672	0.434	NA	1.95101	-0.119	-0.723	0.55787
HGLibA_00055	AAMP	x	0	0	0	1	0	0	0	#NAME?	-0.265	-0.885488	-0.235702	0.814	NA	-0.477121	0.427	-0.692	0.832199
HGLibA_00056	AAMP	x	7	10	0	30	24	4	12	1.07918	-1.18	-2.4846	-0.957597	0.338	NA	1.28631	-0.354	-0.826	0.441351
HGLibA_00057	AAMP	x	131	587	1474	147	176	203	453	2.6561	1.36	1.50325	1.61708	0.106	NA	2.24386	0.0972	1.26	2.56685
HGLibA_00058	AANAT	x	205	15	101	122	100	126	112	2.04922	-0.461	-0.70115	-0.494573	0.621	NA	2.06446	-0.0308	-0.43	0.726483
HGLibA_00059	AANAT	x	26	220	34	83	86	49	83	1.91908	-0.143	-0.295056	-0.150447	0.88	NA	1.86134	-0.188	0.045	0.905634
HGLibA_00060	AANAT	x	39	0	0	46	3	16	17	1.23045	-0.995	-3.54259	-0.809198	0.418	NA	1.33579	-0.358	-0.637	0.501736
HGLibA_00061	AAR2	x	128	55	40	56	154	28	77	1.88649	0.0479	0.10044	0.0503877	0.96	NA	1.89946	-0.159	0.207	1.03376
HGLibA_00062	AAR2	x	388	153	87	175	297	219	220	2.34242	-0.314	-0.411097	-0.364579	0.715	NA	2.36236	0.19	-0.504	0.804408
HGLibA_00063	AAR2	x	0	0	8	14	3	5	5	0.69897	-0.619	-3.70526	-0.506721	0.612	NA	0.865301	-0.273	-0.346	0.651122
HGLibA_00064	AARD	x	644	32	133	85	88	36	170	2.23045	1.11	1.25687	1.19038	0.234	NA	1.84303	-0.2	1.31	2.15846
HGLibA_00065	AARD	x	79	310	109	109	61	45	119	2.07555	0.903	1.06938	0.994207	0.32	NA	1.85532	-0.192	1.1	1.86995
HGLibA_00066	AARD	x	25	105	119	162	124	144	113	2.05308	-0.809	-1.02146	-0.887851	0.375	NA	2.15635	0.0334	-0.842	0.570777
HGLibA_00067	AARS	x	31	10	0	70	51	27	32	1.50515	-1.66	-3.0044	-1.44854	0.147	NA	1.69314	-0.296	-1.36	0.316439
HGLibA_00068	AARS	x	0	0	0	4	0	9	2	0.30103	-1.16	-3.72833	-1.01526	0.31	NA	0.636822	-0.195	-0.965	0.447513
HGLibA_00069	AARS	x	601	120	137	295	242	291	281	2.44871	-0.279	-0.381273	-0.331234	0.74	NA	2.44091	0.255	-0.534	0.824162
HGLibA_00070	AARS2	x	20	36	12	101	38	80	48	1.68124	-1.35	-1.74953	-1.32847	0.184	NA	1.86332	-0.186	-1.16	0.392292
HGLibA_00071	AARS2	x	0	2	48	22	7	3	14	1.14613	-0.0702	-1.69219	-0.0562748	0.955	NA	1.02803	-0.314	0.244	0.952506
HGLibA_00072	AARS2	x	106	417	22	203	295	141	197	2.29447	-0.729	-1.01629	-0.826693	0.408	NA	2.32838	0.162	-0.891	0.603322
HGLibA_00073	AARSD1	x	197	90	0	109	118	248	127	2.1038	-0.756	-1.3997	-0.69299	0.488	NA	2.19957	0.0647	-0.821	0.592136
HGLibA_00074	AARSD1	x	13	92	89	141	118	202	109	2.03743	-1.25	-1.60155	-1.34974	0.177	NA	2.18658	0.0553	-1.31	0.420448
HGLibA_00075	AARSD1	x	87	237	645	167	166	213	252	2.4014	0.399	0.401124	0.468885	0.639	NA	2.26007	0.109	0.29	1.31859
HGLibA_00076	AASDH	x	203	23	325	194	223	146	186	2.26951	-0.335	-0.538549	-0.361894	0.717	NA	2.27339	0.119	-0.454	0.792784
HGLibA_00077	AASDH	x	47	881	95	171	127	116	240	2.38021	0.278	0.11782	0.303554	0.761	NA	2.13988	0.022	0.256	1.21251
HGLibA_00078	AASDH	x	88	300	645	77	44	53	201	2.3032	1.91	2.25241	2.14184	0.0322	NA	1.76343	-0.255	2.16	3.75809
HGLibA_00079	AASDHPPT	x	92	97	558	183	307	101	223	2.3483	-0.0818	-0.205671	-0.0899031	0.928	NA	2.29447	0.136	-0.218	0.944878
HGLibA_00080	AASDHPPT	x	70	27	143	194	67	187	115	2.0607	-0.881	-1.05608	-1.00033	0.317	NA	2.17416	0.0462	-0.927	0.542991
HGLibA_00081	AASDHPPT	x	66	344	111	166	209	138	172	2.23553	-0.223	-0.305837	-0.258769	0.796	NA	2.233	0.0892	-0.312	0.856782
HGLibA_00082	AASS	x	13	147	22	38	28	8	43	1.63347	0.691	0.865223	0.657624	0.511	NA	1.39211	-0.36	1.05	1.6144
HGLibA_00083	AASS	x	2	97	155	96	103	98	92	1.96379	-0.584	-1.11112	-0.572396	0.567	NA	1.99564	-0.0849	-0.499	0.667112
HGLibA_00084	AASS	x	11	0	28	45	31	107	37	1.5682	-1.93	-3.15381	-1.74655	0.0807	NA	1.78533	-0.24	-1.69	0.262429
HGLibA_00085	AATF	x	18	0	0	25	20	21	14	1.14613	-1.42	-5.18146	-1.13614	0.256	NA	1.34242	-0.358	-1.06	0.373712
HGLibA_00086	AATF	x	475	38	248	100	128	231	203	2.3075	0.259	0.191191	0.286887	0.774	NA	2.18469	0.0539	0.205	1.19665
HGLibA_00087	AATF	x	0	134	0	65	27	38	44	1.64345	-0.89	-6.04812	-0.751593	0.452	NA	1.63682	-0.321	-0.569	0.539614
HGLibA_00088	AATK	x	26	0	44	0	22	0	15	1.17609	0.834	5.90565	0.663173	0.507	NA	0.865301	-0.273	1.11	1.78262
HGLibA_00089	AATK	x	23	4	1570	15	15	14	274	2.43775	1.75	1.22774	1.70926	0.0874	NA	1.16633	-0.34	2.09	3.36359
HGLibA_00090	AATK	x	23	124	847	133	206	278	268	2.42813	-0.256	-0.567833	-0.285808	0.775	NA	2.31316	0.15	-0.406	0.837406
HGLibA_00091	ABAT	x	111	835	54	83	136	114	222	2.34635	0.651	0.628371	0.731364	0.465	NA	2.04532	-0.0454	0.696	1.57026
HGLibA_00092	ABAT	x	57	67	0	114	79	27	57	1.75587	-0.986	-1.94828	-0.910238	0.363	NA	1.8653	-0.185	-0.801	0.504876
HGLibA_00093	ABAT	x	182	76	107	177	153	84	130	2.11394	-0.172	-0.202175	-0.197274	0.844	NA	2.13988	0.022	-0.194	0.887611
HGLibA_00094	ABCA1	x	18	13	52	182	72	138	79	1.89763	-1.96	-2.40103	-2.09564	0.0361	NA	2.11616	0.00568	-1.97	0.257028
HGLibA_00095	ABCA1	x	75	78	163	251	176	162	151	2.17898	-0.825	-0.974177	-0.954105	0.34	NA	2.29299	0.134	-0.959	0.564482
HGLibA_00096	ABCA1	x	21	124	0	30	58	19	42	1.62325	-0.302	-1.18243	-0.269779	0.787	NA	1.55226	-0.349	0.047	0.811127
HGLibA_00097	ABCA10	x	10	55	0	115	96	121	66	1.81954	-2.21	-3.8066	-2.0379	0.0416	NA	2.04402	-0.0464	-2.16	0.216134
HGLibA_00098	ABCA10	x	108	130	91	194	79	87	115	2.0607	-0.03	-0.0197147	-0.0339037	0.973	NA	2.07918	-0.0201	-0.0099	0.97942
HGLibA_00099	ABCA10	x	129	157	256	83	60	28	119	2.07555	1.42	1.71259	1.57308	0.116	NA	1.75587	-0.26	1.68	2.67586
HGLibA_00100	ABCA12	x	80	21	12	78	93	119	67	1.82607	-1.36	-1.82724	-1.38829	0.165	NA	1.98528	-0.0932	-1.27	0.389582
HGLibA_00101	ABCA12	x	0	528	109	109	65	103	152	2.18184	0.199	-0.381376	0.18237	0.855	NA	1.96536	-0.109	0.308	1.1479
HGLibA_00102	ABCA12	x	162	0	10	32	35	34	46	1.66276	-0.363	-1.80224	-0.31855	0.75	NA	1.5272	-0.354	-0.009	0.777546
HGLibA_00103	ABCA13	x	203	308	169	70	27	73	142	2.15229	1.72	2.05467	1.94543	0.0517	NA	1.75333	-0.262	1.98	3.29436
HGLibA_00104	ABCA13	x	237	210	1147	75	191	249	352	2.54654	1.19	1.34708	1.44664	0.148	NA	2.23469	0.0904	1.1	2.28153
HGLibA_00105	ABCA13	x	66	17	34	39	36	45	40	1.60206	-0.152	-0.24257	-0.148459	0.882	NA	1.60206	-0.334	0.182	0.900002
HGLibA_00106	ABCA2	x	51	103	26	83	171	133	94	1.97313	-1.02	-1.24627	-1.12553	0.26	NA	2.11059	0.00185	-1.02	0.493116
HGLibA_00107	ABCA2	x	120	149	0	14	14	51	58	1.76343	1.02	1.65123	0.881898	0.378	NA	1.42051	-0.361	1.38	2.02792
HGLibA_00108	ABCA2	x	0	21	0	0	9	67	16	1.20412	-0.809	-1.27185	-0.644651	0.519	NA	1.40369	-0.361	-0.448	0.570777
HGLibA_00109	ABCA3	x	61	128	16	95	106	95	84	1.92428	-0.696	-0.94083	-0.737585	0.461	NA	1.99417	-0.0861	-0.61	0.617281
HGLibA_00110	ABCA3	x	87	59	0	48	10	10	36	1.5563	0.513	0.150749	0.447654	0.654	NA	1.35539	-0.359	0.872	1.42701
HGLibA_00111	ABCA3	x	0	726	363	88	87	85	225	2.35218	0.993	0.962488	0.916876	0.359	NA	1.93785	-0.129	1.12	1.99032
HGLibA_00112	ABCA4	x	57	115	38	83	118	162	96	1.98227	-0.719	-0.874389	-0.787099	0.431	NA	2.08279	-0.0175	-0.702	0.607518
HGLibA_00113	ABCA4	x	92	2148	6	127	201	106	447	2.65031	0.355	-0.394879	0.364239	0.716	NA	2.16037	0.0363	0.319	1.27899
HGLibA_00114	ABCA4	x	84	19	34	156	119	147	93	1.96848	-1.54	-1.88387	-1.67396	0.0941	NA	2.14819	0.0277	-1.57	0.343885
HGLibA_00115	ABCA5	x	57	183	1189	251	249	256	364	2.5611	0.0237	-0.175283	0.0265561	0.979	NA	2.4014	0.222	-0.198	1.01656
HGLibA_00116	ABCA5	x	0	0	0	40	34	18	15	1.17609	-3.43	-7.31575	-2.74732	0.00601	NA	1.48667	-0.36	-3.07	0.0927827
HGLibA_00117	ABCA5	x	197	0	0	35	64	138	72	1.85733	-1.1	-6.82942	-0.945129	0.345	NA	1.89763	-0.161	-0.939	0.466516
HGLibA_00118	ABCA6	x	329	2	0	94	75	92	99	1.99564	-1.12	-4.54698	-1.02207	0.307	NA	1.93952	-0.128	-0.992	0.460094
HGLibA_00119	ABCA6	x	66	325	270	130	83	121	166	2.22011	0.668	0.755055	0.752612	0.452	NA	2.04663	-0.0443	0.712	1.58887
HGLibA_00120	ABCA6	x	208	34	73	179	132	148	129	2.11059	-0.726	-0.918933	-0.81928	0.413	NA	2.18469	0.0539	-0.78	0.604578
HGLibA_00121	ABCA7	x	395	57	0	14	12	115	99	1.99564	0.889	1.64353	0.77783	0.437	NA	1.6721	-0.306	1.2	1.85189
HGLibA_00122	ABCA7	x	141	503	141	20	91	84	163	2.21219	1.71	2.02227	1.96119	0.0499	NA	1.81291	-0.221	1.93	3.27161
HGLibA_00123	ABCA7	x	16	149	34	28	132	30	65	1.81291	-0.0819	-0.141529	-0.0863204	0.931	NA	1.80163	-0.229	0.147	0.944813
HGLibA_00124	ABCA8	x	133	50	502	309	292	350	273	2.43616	-0.838	-1.08759	-0.972746	0.331	NA	2.50106	0.307	-1.14	0.559419
HGLibA_00125	ABCA8	x	34	325	14	162	117	64	119	2.07555	-0.664	-1.11382	-0.702486	0.482	NA	2.05817	-0.0355	-0.629	0.631126
HGLibA_00126	ABCA8	x	95	132	625	130	192	213	231	2.36361	0.2	0.164571	0.235563	0.814	NA	2.25123	0.103	0.097	1.1487
HGLibA_00127	ABCA9	x	185	1248	58	142	280	274	364	2.5611	0.263	0.156275	0.295545	0.768	NA	2.36549	0.192	0.071	1.19997
HGLibA_00128	ABCA9	x	558	44	0	85	84	89	143	2.15534	-0.115	-1.19987	-0.106247	0.915	NA	1.9345	-0.132	0.017	0.923382
HGLibA_00129	ABCA9	x	0	0	0	0	51	2	9	0.954243	-1.78	-3.74829	-1.45161	0.147	NA	1.24715	-0.35	-1.43	0.291183
HGLibA_00130	ABCB1	x	2	82	163	81	43	55	71	1.85126	0.0183	-0.225782	0.0173134	0.986	NA	1.77573	-0.247	0.265	1.01277
HGLibA_00131	ABCB1	x	149	208	218	276	149	168	195	2.29003	-0.00849	-0.00436223	-0.0100901	0.992	NA	2.29593	0.137	-0.145	0.994132
HGLibA_00132	ABCB1	x	46	15	48	20	31	8	28	1.44716	0.655	0.941565	0.595532	0.551	NA	1.29373	-0.355	1.01	1.57462
HGLibA_00133	ABCB10	x	74	10	2171	174	196	132	460	2.66276	0.0969	-0.881522	0.0972969	0.922	NA	2.22358	0.0823	0.0146	1.06947
HGLibA_00134	ABCB10	x	111	206	165	84	229	331	188	2.27416	-0.241	-0.251717	-0.286072	0.775	NA	2.33176	0.165	-0.406	0.846159
HGLibA_00135	ABCB10	x	82	524	30	278	122	87	187	2.27184	-0.276	-0.538662	-0.300931	0.763	NA	2.21041	0.0727	-0.349	0.825878
HGLibA_00136	ABCB11	x	92	75	109	33	26	36	62	1.79239	1.27	1.53533	1.34348	0.179	NA	1.5006	-0.358	1.63	2.41162
HGLibA_00137	ABCB11	x	29	0	22	67	34	67	36	1.5563	-1.52	-2.70312	-1.34625	0.178	NA	1.74819	-0.265	-1.25	0.348686
HGLibA_00138	ABCB11	x	16	0	14	37	16	21	17	1.23045	-1.01	-2.20082	-0.833178	0.405	NA	1.39211	-0.36	-0.65	0.496546
HGLibA_00139	ABCB4	x	197	524	189	260	138	278	264	2.4216	0.259	0.282778	0.30367	0.761	NA	2.35283	0.182	0.077	1.19665
HGLibA_00140	ABCB4	x	13	52	24	64	84	126	60	1.77815	-1.43	-1.80028	-1.47971	0.139	NA	1.96063	-0.112	-1.32	0.371131
HGLibA_00141	ABCB4	x	108	143	69	173	217	132	140	2.14613	-0.636	-0.738588	-0.745934	0.456	NA	2.24055	0.0948	-0.731	0.643495
HGLibA_00142	ABCB5	x	329	15	48	117	89	93	115	2.0607	-0.376	-0.702883	-0.398814	0.69	NA	1.99855	-0.0826	-0.293	0.770571
HGLibA_00143	ABCB5	x	311	1065	91	104	55	39	278	2.44404	2.02	2.29743	2.318	0.0204	NA	1.81954	-0.217	2.24	4.05584
HGLibA_00144	ABCB5	x	106	151	329	189	111	161	174	2.24055	0.205	0.222183	0.238871	0.811	NA	2.18658	0.0553	0.15	1.15269
HGLibA_00145	ABCB6	x	52	44	30	99	147	303	112	2.04922	-1.68	-1.98625	-1.85178	0.0641	NA	2.26245	0.111	-1.79	0.312083
HGLibA_00146	ABCB6	x	43	0	105	75	77	47	58	1.76343	-0.662	-1.49956	-0.592057	0.554	NA	1.82173	-0.215	-0.447	0.632002
HGLibA_00147	ABCB6	x	884	3033	44	166	102	61	715	2.85431	2.14	2.32339	2.35732	0.0184	0.124	2.04007	-0.0495	2.19	4.40762
HGLibA_00148	ABCB7	x	414	2695	64	96	41	73	564	2.75128	2.16	2.4644	2.30616	0.0211	0.131	1.8451	-0.199	2.36	4.46915
HGLibA_00149	ABCB7	x	8	0	0	6	17	33	11	1.04139	-1.39	-5.41226	-1.10703	0.268	NA	1.27107	-0.353	-1.04	0.381565
HGLibA_00150	ABCB7	x	0	107	4937	47	74	135	883	2.94596	1.42	0.396928	1.32988	0.184	0.326	1.93112	-0.135	1.56	2.67586
HGLibA_00151	ABCB8	x	10	19	232	143	122	68	99	1.99564	-1.05	-1.85911	-1.04643	0.295	NA	2.04532	-0.0454	-1	0.482968
HGLibA_00152	ABCB8	x	1238	325	200	133	341	241	413	2.61595	0.77	0.849017	0.883222	0.377	NA	2.37718	0.202	0.568	1.70527
HGLibA_00153	ABCB8	x	0	168	38	4	26	46	47	1.6721	0.48	-0.188331	0.437263	0.662	NA	1.40369	-0.361	0.841	1.39474
HGLibA_00154	ABCB9	x	77	27	8	41	46	90	48	1.68124	-0.694	-1.03698	-0.66831	0.504	NA	1.77085	-0.25	-0.444	0.618138
HGLibA_00155	ABCB9	x	799	308	266	260	348	323	384	2.58433	0.343	0.370127	0.417573	0.676	NA	2.49183	0.299	0.044	1.26839
HGLibA_00156	ABCB9	x	111	1026	52	72	98	41	233	2.36736	1.31	1.39249	1.49238	0.136	NA	1.84716	-0.198	1.51	2.47942
HGLibA_00157	ABCC1	x	93	382	75	142	129	31	142	2.15229	0.645	0.764374	0.730042	0.465	NA	2.00289	-0.0791	0.724	1.56374
HGLibA_00158	ABCC1	x	151	31	28	246	144	86	114	2.0569	-1.24	-1.51012	-1.40283	0.161	NA	2.20049	0.0654	-1.31	0.423373
HGLibA_00159	ABCC1	x	108	191	26	73	55	74	88	1.94448	0.323	0.319934	0.340861	0.733	NA	1.82823	-0.211	0.534	1.25093
HGLibA_00160	ABCC10	x	480	88	42	151	123	262	191	2.28103	-0.289	-0.479558	-0.316104	0.752	NA	2.25204	0.103	-0.392	0.818469
HGLibA_00161	ABCC10	x	47	59	58	22	86	26	50	1.69897	0.416	0.577329	0.419644	0.675	NA	1.64998	-0.316	0.732	1.33422
HGLibA_00162	ABCC10	x	1661	19	970	81	152	249	522	2.71767	1.38	1.50399	1.42464	0.154	0.302	2.20593	0.0694	1.31	2.60268
HGLibA_00163	ABCC11	x	427	921	568	246	335	148	441	2.64444	1.24	1.39878	1.55379	0.12	NA	2.38561	0.209	1.03	2.36199
HGLibA_00164	ABCC11	x	47	1523	175	67	68	83	327	2.51455	1.47	1.54922	1.60465	0.109	NA	1.86134	-0.188	1.66	2.77022
HGLibA_00165	ABCC11	x	2	25	268	100	130	137	110	2.04139	-1.2	-2.26902	-1.18995	0.234	NA	2.08754	-0.0142	-1.19	0.435275
HGLibA_00166	ABCC12	x	1341	849	64	72	82	107	419	2.62221	2.12	2.52495	2.31887	0.0204	NA	1.93952	-0.128	2.25	4.34694
HGLibA_00167	ABCC12	x	105	430	2030	94	102	132	482	2.68305	1.86	2.06582	2.14929	0.0316	0.151	2.03875	-0.0505	1.91	3.63008
HGLibA_00168	ABCC12	x	373	359	258	324	269	219	300	2.47712	0.253	0.285325	0.315149	0.753	NA	2.43243	0.248	0.005	1.19168
HGLibA_00169	ABCC2	x	46	42	99	188	53	50	80	1.90309	-0.39	-0.450546	-0.410345	0.682	NA	1.98677	-0.092	-0.298	0.76313
HGLibA_00170	ABCC2	x	33	17	12	43	31	6	24	1.38021	-0.15	-0.108577	-0.13544	0.892	NA	1.42597	-0.361	0.211	0.90125
HGLibA_00171	ABCC2	x	350	522	407	138	84	73	262	2.4183	1.88	2.15645	2.28415	0.0224	NA	1.9927	-0.0873	1.97	3.68075
HGLibA_00172	ABCC3	x	180	13	0	41	29	40	50	1.69897	-0.278	-1.42114	-0.246316	0.805	NA	1.56427	-0.346	0.068	0.824734
HGLibA_00173	ABCC3	x	457	11	16	115	67	59	121	2.08279	-0.392	-0.996356	-0.406757	0.684	NA	1.9049	-0.155	-0.237	0.762072
HGLibA_00174	ABCC3	x	13	11	22	132	96	112	64	1.80618	-2.41	-2.93716	-2.52903	0.0114	NA	2.05436	-0.0384	-2.37	0.188156
HGLibA_00175	ABCC4	x	183	837	73	142	110	126	245	2.38917	0.751	0.777246	0.845828	0.398	NA	2.10037	-0.0052	0.756	1.68296
HGLibA_00176	ABCC4	x	82	1499	566	149	265	212	462	2.66464	1.02	1.06617	1.19116	0.234	0.37	2.31945	0.155	0.865	2.02792
HGLibA_00177	ABCC4	x	229	216	129	126	162	181	174	2.24055	0.233	0.265541	0.275627	0.783	NA	2.19405	0.0607	0.172	1.17528
HGLibA_00178	ABCC5	x	25	29	0	18	14	0	14	1.14613	0.444	0.585437	0.360079	0.719	NA	1.02803	-0.314	0.758	1.36037
HGLibA_00179	ABCC5	x	75	147	143	43	81	64	92	1.96379	0.803	0.940995	0.89617	0.37	NA	1.79704	-0.232	1.04	1.74473
HGLibA_00180	ABCC5	x	69	10	0	68	69	95	52	1.716	-1.61	-3.11593	-1.44631	0.148	NA	1.88837	-0.168	-1.44	0.327598
HGLibA_00181	ABCC6	x	20	245	119	65	79	171	116	2.06446	-0.0788	-0.219639	-0.0853819	0.932	NA	2.02119	-0.0644	-0.0144	0.946845
HGLibA_00182	ABCC6	x	0	424	30	17	60	29	93	1.96848	0.494	-0.292719	0.461447	0.644	NA	1.54818	-0.35	0.844	1.40834
HGLibA_00183	ABCC6	x	133	23	18	84	42	46	58	1.76343	-0.339	-0.522746	-0.348102	0.728	NA	1.75841	-0.258	-0.081	0.790589
HGLibA_00184	ABCC8	x	66	254	0	14	17	6	60	1.77815	1.56	1.48623	1.41019	0.158	NA	1.09108	-0.327	1.89	2.94854
HGLibA_00185	ABCC8	x	108	281	909	434	210	283	371	2.56937	0.123	0.0854487	0.141286	0.888	NA	2.48996	0.297	-0.174	1.089
HGLibA_00186	ABCC8	x	4424	7302	4513	1668	1034	1474	3402	3.53173	1.73	1.94089	2.23934	0.0251	0.14	3.14364	0.953	0.777	3.31728
HGLibA_00187	ABCC9	x	192	480	194	147	103	220	223	2.3483	0.682	0.784597	0.79764	0.425	NA	2.19498	0.0614	0.621	1.60436
HGLibA_00188	ABCC9	x	11	8	0	90	80	52	40	1.60206	-2.81	-4.27988	-2.54487	0.0109	NA	1.86923	-0.182	-2.63	0.142595
HGLibA_00189	ABCC9	x	7	29	22	12	20	8	16	1.20412	0.314	0.417177	0.268593	0.788	NA	1.12494	-0.333	0.647	1.24315
HGLibA_00190	ABCD1	x	10	115	264	5	36	24	76	1.88081	1.78	2.06564	1.86083	0.0628	NA	1.33579	-0.358	2.14	3.43426
HGLibA_00191	ABCD1	x	1073	373	107	75	199	109	323	2.5092	1.31	1.48054	1.4826	0.138	NA	2.10608	-0.00126	1.31	2.47942
HGLibA_00192	ABCD1	x	36	55	179	126	206	105	118	2.07188	-0.797	-1.02788	-0.872878	0.383	NA	2.16336	0.0384	-0.835	0.575545
HGLibA_00193	ABCD2	x	200	1606	14	70	164	126	363	2.55991	0.975	0.910946	1.01863	0.308	NA	2.07918	-0.0201	0.995	1.96564
HGLibA_00194	ABCD2	x	124	247	89	162	215	103	157	2.1959	-0.107	-0.131761	-0.12667	0.899	NA	2.20412	0.0681	-0.175	0.928517
HGLibA_00195	ABCD2	x	28	0	445	62	30	49	102	2.0086	0.103	-1.16007	0.0951494	0.924	NA	1.6721	-0.306	0.409	1.074
HGLibA_00196	ABCD3	x	665	203	139	293	165	361	304	2.48287	0.071	0.0528334	0.0842042	0.933	NA	2.43616	0.251	-0.18	1.05044
HGLibA_00197	ABCD3	x	200	48	113	147	80	89	113	2.05308	0.0444	0.0240995	0.0502919	0.96	NA	2.02257	-0.0633	0.108	1.03125
HGLibA_00198	ABCD3	x	5	8	0	0	25	51	15	1.17609	-1.05	-1.64862	-0.839078	0.401	NA	1.40369	-0.361	-0.689	0.482968
HGLibA_00199	ABCD4	x	172	50	28	83	28	52	69	1.83885	0.324	0.352283	0.340296	0.734	NA	1.73507	-0.273	0.597	1.2518
HGLibA_00200	ABCD4	x	59	424	95	127	147	143	166	2.22011	4.26e-05	-0.0862423	4.8362e-05	1	NA	2.14301	0.0241	-0.0241	1.00003
HGLibA_00201	ABCD4	x	15	126	5305	73	46	132	950	2.97772	1.72	1.49315	1.78094	0.0749	0.216	1.92255	-0.141	1.86	3.29436
HGLibA_00202	ABCE1	x	739	205	0	206	239	159	258	2.41162	-0.165	-0.926653	-0.154989	0.877	NA	2.30392	0.143	-0.308	0.891929
HGLibA_00203	ABCE1	x	161	80	44	196	162	142	131	2.11727	-0.829	-0.994915	-0.952217	0.341	NA	2.22185	0.081	-0.91	0.562919
HGLibA_00204	ABCE1	x	0	6	103	9	0	13	22	1.34242	0.955	2.11369	0.776296	0.438	NA	0.865301	-0.273	1.23	1.93858
HGLibA_00205	ABCF1	x	0	11	0	17	29	38	16	1.20412	-1.94	-5.51188	-1.56802	0.117	NA	1.44716	-0.361	-1.58	0.260616
HGLibA_00206	ABCF1	x	0	2	22	0	35	12	12	1.07918	-0.568	-0.977414	-0.453706	0.65	NA	1.19498	-0.344	-0.224	0.674551
HGLibA_00207	ABCF1	x	79	552	153	191	205	166	224	2.35025	0.0646	0.00663257	0.0750174	0.94	NA	2.27262	0.119	-0.0544	1.04579
HGLibA_00208	ABCF2	x	84	67	153	117	29	64	86	1.9345	0.536	0.673482	0.581586	0.561	NA	1.8451	-0.199	0.735	1.44995
HGLibA_00209	ABCF2	x	303	0	73	79	112	152	120	2.07918	-0.5	-1.47003	-0.46062	0.645	NA	2.05817	-0.0355	-0.464	0.707107
HGLibA_00210	ABCF2	x	90	229	81	121	92	42	109	2.03743	0.524	0.620928	0.58584	0.558	NA	1.92942	-0.136	0.66	1.43794
HGLibA_00211	ABCF3	x	105	29	69	92	31	78	67	1.82607	-0.0165	-0.0267786	-0.0176184	0.986	NA	1.82607	-0.212	0.196	0.988628
HGLibA_00212	ABCF3	x	152	984	238	114	53	48	265	2.42325	1.96	2.31163	2.20866	0.0272	NA	1.85532	-0.192	2.15	3.89062
HGLibA_00213	ABCF3	x	549	659	133	193	180	224	323	2.5092	0.82	0.917826	0.968057	0.333	NA	2.29885	0.139	0.681	1.76541
HGLibA_00214	ABCG1	x	159	1028	50	154	89	35	252	2.4014	1.18	1.27694	1.33356	0.182	NA	1.96692	-0.107	1.29	2.26577
HGLibA_00215	ABCG1	x	84	94	44	78	122	181	100	2	-0.632	-0.752063	-0.694286	0.488	NA	2.1038	-0.00283	-0.629	0.645281
HGLibA_00216	ABCG1	x	61	67	65	91	72	86	74	1.86923	-0.304	-0.361753	-0.329922	0.741	NA	1.91908	-0.144	-0.16	0.810003
HGLibA_00217	ABCG2	x	47	140	210	25	23	67	85	1.92942	1.45	1.72077	1.57729	0.115	NA	1.58358	-0.34	1.79	2.73208
HGLibA_00218	ABCG2	x	23	38	0	89	24	60	39	1.59106	-1.22	-2.36609	-1.06725	0.286	NA	1.76092	-0.257	-0.963	0.429283
HGLibA_00219	ABCG2	x	15	384	179	122	172	293	194	2.2878	-0.497	-0.81525	-0.545541	0.585	NA	2.29152	0.133	-0.63	0.708579
HGLibA_00220	ABCG4	x	228	715	879	269	283	223	433	2.63649	0.93	1.0412	1.13255	0.257	NA	2.41218	0.231	0.699	1.90528
HGLibA_00221	ABCG4	x	67	140	139	131	185	186	141	2.14922	-0.508	-0.595185	-0.594315	0.552	NA	2.22358	0.0823	-0.59	0.703197
HGLibA_00222	ABCG4	x	2059	216	125	252	138	245	506	2.70415	0.857	0.865101	0.984048	0.325	0.442	2.32565	0.16	0.697	1.81127
HGLibA_00223	ABCG5	x	11	10	18	88	22	41	32	1.50515	-1.36	-1.76059	-1.27706	0.202	NA	1.70186	-0.292	-1.07	0.389582
HGLibA_00224	ABCG5	x	113	168	0	43	82	64	78	1.89209	0.0602	-0.339491	0.0545829	0.956	NA	1.79934	-0.231	0.291	1.04261
HGLibA_00225	ABCG5	x	44	105	52	114	33	205	92	1.96379	-0.548	-0.66149	-0.572908	0.567	NA	2.06942	-0.0272	-0.521	0.683968
HGLibA_00226	ABCG8	n	3	874	20	10	36	60	167	2.22272	0.718	-0.0770247	0.713922	0.475	NA	1.54818	-0.35	1.07	1.6449
HGLibA_00227	ABCG8	n	15	306	107	52	22	77	96	1.98227	0.724	0.734608	0.727231	0.467	NA	1.70186	-0.292	1.02	1.65176
HGLibA_00228	ABCG8	n	113	59	28	123	96	46	78	1.89209	-0.415	-0.512224	-0.451995	0.651	NA	1.94612	-0.123	-0.292	0.750019
HGLibA_00229	ABHD1	x	0	0	0	3	22	10	6	0.778151	-1.72	-5.66762	-1.40886	0.159	NA	1.06695	-0.323	-1.4	0.303549
HGLibA_00230	ABHD1	x	434	168	133	235	227	145	224	2.35025	0.11	0.105851	0.13279	0.894	NA	2.30607	0.145	-0.035	1.07923
HGLibA_00231	ABHD1	x	316	539	0	70	80	17	170	2.23045	1.24	0.946122	1.19146	0.233	NA	1.7456	-0.267	1.51	2.36199
HGLibA_00232	ABHD10	x	0	0	60	14	7	76	26	1.41497	-1.11	-4.08437	-0.920497	0.357	NA	1.50965	-0.357	-0.753	0.463294
HGLibA_00233	ABHD10	x	424	130	54	23	33	173	140	2.14613	1.17	1.64377	1.19811	0.231	NA	1.88271	-0.172	1.34	2.25012
HGLibA_00234	ABHD10	x	100	132	85	142	65	111	106	2.02531	0.0237	0.0339989	0.0265052	0.979	NA	2.02531	-0.0611	0.0848	1.01656
HGLibA_00235	ABHD11	x	0	15	44	91	69	36	42	1.62325	-1.43	-2.67775	-1.255	0.209	NA	1.81513	-0.22	-1.21	0.371131
HGLibA_00236	ABHD11	x	1287	88	6	107	141	122	292	2.46538	0.182	-0.552188	0.183119	0.855	NA	2.09108	-0.0117	0.194	1.13446
HGLibA_00237	ABHD11	x	7	6	0	9	26	119	28	1.44716	-1.85	-2.91234	-1.56239	0.118	NA	1.7104	-0.287	-1.56	0.277392
HGLibA_00238	ABHD12	x	62	46	77	125	230	112	109	2.03743	-1.09	-1.28236	-1.21706	0.224	NA	2.1922	0.0594	-1.15	0.469761
HGLibA_00239	ABHD12	x	185	589	28	106	76	101	181	2.25768	0.692	0.680575	0.742149	0.458	NA	1.97467	-0.101	0.793	1.61552
HGLibA_00240	ABHD12	x	3077	283	677	251	364	214	811	2.90902	1.45	1.64216	1.69234	0.0906	0.234	2.44143	0.256	1.19	2.73208
HGLibA_00241	ABHD12B	x	46	130	58	100	98	98	88	1.94448	-0.393	-0.493442	-0.431163	0.666	NA	1.99417	-0.0861	-0.307	0.761544
HGLibA_00242	ABHD12B	x	354	96	452	249	165	201	253	2.40312	0.302	0.308489	0.360844	0.718	NA	2.31175	0.149	0.153	1.23285
HGLibA_00243	ABHD12B	x	134	63	320	28	80	28	109	2.03743	1.49	1.86828	1.58339	0.113	NA	1.65642	-0.313	1.8	2.80889
HGLibA_00244	ABHD13	x	228	426	24	93	127	169	178	2.25042	0.336	0.306226	0.358682	0.72	NA	2.11283	0.00339	0.333	1.26225
HGLibA_00245	ABHD13	x	20	294	26	9	32	8	65	1.81291	1.75	2.03006	1.80218	0.0715	NA	1.21307	-0.346	2.1	3.36359
HGLibA_00246	ABHD13	x	367	1755	5783	224	340	307	1463	3.16524	2.18	2.43118	2.59698	0.0094	0.0928	2.4629	0.274	1.91	4.53154
HGLibA_00247	ABHD14A	x	7	8	0	48	22	15	17	1.23045	-1.71	-3.23802	-1.42176	0.155	NA	1.4523	-0.361	-1.35	0.30566
HGLibA_00248	ABHD14A	x	211	168	494	188	193	162	236	2.37291	0.465	0.51467	0.555025	0.579	NA	2.25768	0.107	0.358	1.38032
HGLibA_00249	ABHD14A	x	165	82	46	192	78	140	117	2.06819	-0.476	-0.572866	-0.536355	0.592	NA	2.13566	0.0191	-0.495	0.718968
HGLibA_00250	ABHD14B	x	2129	239	935	130	220	285	656	2.8169	1.68	1.91978	1.94496	0.0518	0.186	2.32565	0.16	1.52	3.20428
HGLibA_00251	ABHD14B	x	39	71	42	101	46	84	64	1.80618	-0.487	-0.597244	-0.507005	0.612	NA	1.88649	-0.169	-0.318	0.713507
HGLibA_00252	ABHD14B	x	131	13	97	169	42	64	86	1.9345	-0.318	-0.465762	-0.342203	0.732	NA	1.96221	-0.111	-0.207	0.802181
HGLibA_00253	ABHD15	x	84	17	38	99	84	79	67	1.82607	-0.925	-1.1855	-0.969239	0.332	NA	1.94118	-0.127	-0.798	0.526681
HGLibA_00254	ABHD15	x	28	304	12	117	220	75	126	2.10037	-0.998	-1.44812	-1.08776	0.277	NA	2.13778	0.0205	-1.02	0.500694
HGLibA_00255	ABHD15	x	522	136	62	49	116	84	162	2.20952	0.864	0.95578	0.940179	0.347	NA	1.91908	-0.144	1.01	1.82008
HGLibA_00256	ABHD16A	x	15	0	0	4	26	8	9	0.954243	-0.743	-4.64953	-0.591361	0.554	NA	1.10266	-0.329	-0.414	0.597496
HGLibA_00257	ABHD16A	x	43	54	0	19	49	101	44	1.64345	-0.548	-0.953623	-0.47584	0.634	NA	1.75077	-0.263	-0.285	0.683968
HGLibA_00258	ABHD16A	x	139	0	0	65	36	156	66	1.81954	-1.45	-6.32831	-1.26233	0.207	NA	1.93281	-0.133	-1.32	0.366021
HGLibA_00259	ABHD16B	x	118	76	357	190	142	241	187	2.27184	-0.266	-0.34529	-0.314229	0.753	NA	2.28103	0.125	-0.391	0.831622
HGLibA_00260	ABHD16B	x	449	55	1635	264	202	255	477	2.67852	0.647	0.577426	0.72761	0.467	0.551	2.38081	0.205	0.442	1.56591
HGLibA_00261	ABHD16B	x	100	296	56	88	100	126	128	2.10721	0.207	0.19598	0.23047	0.818	NA	2.01981	-0.0655	0.272	1.15429
HGLibA_00262	ABHD17A	x	75	0	0	1	56	21	26	1.41497	-0.491	-5.672	-0.396337	0.692	NA	1.41497	-0.361	-0.13	0.711532
HGLibA_00263	ABHD17A	x	0	6	0	38	5	9	10	1	-1.37	-4.95824	-1.09143	0.275	NA	1.23888	-0.349	-1.02	0.386891
HGLibA_00264	ABHD17A	x	28	57	26	95	44	28	46	1.66276	-0.4	-0.4835	-0.397322	0.691	NA	1.7456	-0.267	-0.133	0.757858
HGLibA_00265	ABHD17B	x	3	155	26	64	144	52	74	1.86923	-0.983	-1.56527	-0.985774	0.324	NA	1.93785	-0.129	-0.854	0.505927
HGLibA_00266	ABHD17B	x	72	0	20	39	3	46	30	1.47712	-0.315	-1.11376	-0.279655	0.78	NA	1.46736	-0.361	0.046	0.803851
HGLibA_00267	ABHD17B	x	730	155	161	164	99	125	239	2.3784	0.947	1.04536	1.12936	0.259	NA	2.11171	0.00262	0.944	1.92786
HGLibA_00268	ABHD17C	x	7	27	0	34	86	15	28	1.44716	-1.74	-2.99617	-1.5314	0.126	NA	1.65321	-0.314	-1.43	0.29937
HGLibA_00269	ABHD17C	x	2891	115	111	248	130	181	613	2.78746	0.846	0.719383	0.95463	0.34	0.452	2.27029	0.117	0.729	1.79751
HGLibA_00270	ABHD17C	x	15	31	139	66	42	54	58	1.76343	-0.209	-0.396014	-0.209295	0.834	NA	1.73239	-0.275	0.066	0.865137
HGLibA_00271	ABHD2	x	5	101	30	33	115	102	64	1.80618	-1.1	-1.53557	-1.1348	0.256	NA	1.92082	-0.143	-0.957	0.466516
HGLibA_00272	ABHD2	x	889	292	568	319	206	327	434	2.63749	0.832	0.925533	1.04812	0.295	NA	2.45332	0.266	0.566	1.78015
HGLibA_00273	ABHD2	x	218	484	109	129	94	68	184	2.26482	1.11	1.25613	1.29835	0.194	NA	1.98677	-0.092	1.2	2.15846
HGLibA_00274	ABHD3	x	39	59	232	78	112	125	108	2.03342	-0.244	-0.357286	-0.270273	0.787	NA	2.02119	-0.0644	-0.18	0.844401
HGLibA_00275	ABHD3	x	134	529	1177	201	167	84	382	2.58206	1.4	1.63491	1.5746	0.115	NA	2.17802	0.049	1.35	2.63902
HGLibA_00276	ABHD3	x	100	36	42	59	48	24	52	1.716	0.32	0.389461	0.326558	0.744	NA	1.64015	-0.32	0.64	1.24833
HGLibA_00277	ABHD4	x	907	38	32	234	170	132	252	2.4014	-0.446	-0.925464	-0.488048	0.626	NA	2.25204	0.103	-0.549	0.734075
HGLibA_00278	ABHD4	x	0	94	50	80	90	69	64	1.80618	-0.879	-1.71546	-0.799102	0.424	NA	1.90128	-0.158	-0.721	0.543744
HGLibA_00279	ABHD4	x	20	21	248	185	173	84	122	2.08636	-1.15	-1.82884	-1.18247	0.237	NA	2.1683	0.0419	-1.19	0.450625
HGLibA_00280	ABHD5	x	44	78	28	39	73	113	62	1.79239	-0.453	-0.552109	-0.4675	0.64	NA	1.87506	-0.178	-0.275	0.730522
HGLibA_00281	ABHD5	x	175	153	1594	159	316	230	438	2.64147	0.581	0.561414	0.667497	0.504	NA	2.37107	0.197	0.384	1.49589
HGLibA_00282	ABHD5	x	465	11	26	122	171	172	161	2.20683	-0.992	-1.9009	-1.01588	0.31	NA	2.19033	0.058	-1.05	0.50278
HGLibA_00283	ABHD6	x	655	937	568	332	204	260	493	2.69285	1.27	1.43128	1.5922	0.111	0.258	2.42379	0.241	1.03	2.41162
HGLibA_00284	ABHD6	x	0	75	0	75	50	13	36	1.5563	-1.3	-5.16298	-1.0977	0.272	NA	1.66276	-0.31	-0.99	0.406126
HGLibA_00285	ABHD6	x	72	19	103	149	119	172	106	2.02531	-1.18	-1.4554	-1.30364	0.192	NA	2.16633	0.0405	-1.22	0.441351
HGLibA_00286	ABHD8	x	146	520	1502	325	484	236	536	2.72916	0.488	0.479816	0.564786	0.572	0.633	2.542	0.343	0.145	1.4025
HGLibA_00287	ABHD8	x	11	78	26	46	54	69	47	1.6721	-0.695	-0.994395	-0.687966	0.491	NA	1.75077	-0.263	-0.432	0.617709
HGLibA_00288	ABHD8	x	0	560	0	14	46	4	104	2.01703	0.569	-2.89804	0.505722	0.613	NA	1.32906	-0.357	0.926	1.48349
HGLibA_00289	ABI1	x	69	40	0	29	88	7	39	1.59106	-0.38	-1.22542	-0.342412	0.732	NA	1.6163	-0.329	-0.051	0.768438
HGLibA_00290	ABI1	x	205	15	93	55	75	68	85	1.92942	0.186	0.0961818	0.191124	0.848	NA	1.81954	-0.217	0.403	1.13761
HGLibA_00291	ABI1	x	90	1053	252	230	183	163	328	2.51587	0.596	0.606638	0.679247	0.497	NA	2.2833	0.127	0.469	1.51152
HGLibA_00292	ABI2	x	34	50	18	181	37	258	96	1.98227	-1.62	-2.0163	-1.67465	0.094	NA	2.20049	0.0654	-1.69	0.325335
HGLibA_00293	ABI2	x	54	111	296	112	109	134	136	2.13354	0.0796	0.0421798	0.0902753	0.928	NA	2.07311	-0.0245	0.104	1.05673
HGLibA_00294	ABI2	x	142	38	772	122	237	384	282	2.45025	-0.21	-0.378518	-0.238222	0.812	NA	2.39387	0.216	-0.426	0.864537
HGLibA_00295	ABI3	x	21	11	28	35	51	23	28	1.44716	-0.642	-0.876257	-0.591351	0.554	NA	1.56031	-0.347	-0.295	0.640824
HGLibA_00296	ABI3	x	23	65	155	181	203	254	147	2.16732	-1.44	-1.76205	-1.64011	0.101	NA	2.3277	0.162	-1.6	0.368567
HGLibA_00297	ABI3	x	288	212	371	229	186	190	246	2.39094	0.438	0.494231	0.536348	0.592	NA	2.30463	0.143	0.295	1.35472
HGLibA_00298	ABI3BP	x	182	54	431	134	135	117	176	2.24551	0.357	0.348238	0.401382	0.688	NA	2.10947	0.00108	0.356	1.28076
HGLibA_00299	ABI3BP	x	0	13	0	64	116	4	33	1.51851	-2.9	-5.01984	-2.49474	0.0126	NA	1.7877	-0.239	-2.66	0.133972
HGLibA_00300	ABI3BP	x	44	1577	1490	135	86	184	586	2.7679	1.9	2.2118	2.03779	0.0416	0.172	2.13033	0.0154	1.88	3.73213
HGLibA_00301	ABL1	x	193	101	385	227	149	277	222	2.34635	-0.0747	-0.106643	-0.0904006	0.928	NA	2.33779	0.17	-0.245	0.94954
HGLibA_00302	ABL1	x	136	1200	762	201	124	254	446	2.64933	1.28	1.45483	1.47854	0.139	NA	2.28556	0.129	1.15	2.42839
HGLibA_00303	ABL1	x	15	10	93	77	32	14	40	1.60206	-0.331	-0.69893	-0.305845	0.76	NA	1.61278	-0.33	-0.001	0.794985
HGLibA_00304	ABL2	x	577	686	538	479	271	204	459	2.66181	0.88	1.00593	1.10496	0.269	NA	2.50243	0.308	0.572	1.84038
HGLibA_00305	ABL2	x	85	90	89	90	60	42	76	1.88081	0.432	0.528044	0.467146	0.64	NA	1.80618	-0.226	0.658	1.3491
HGLibA_00306	ABL2	x	441	1158	185	384	249	458	479	2.68034	0.343	0.350152	0.401421	0.688	0.73	2.5607	0.36	-0.017	1.26839
HGLibA_00307	ABLIM1	x	11	0	0	10	3	78	17	1.23045	-1.49	-4.02542	-1.20334	0.229	NA	1.48192	-0.36	-1.13	0.356013
HGLibA_00308	ABLIM1	x	129	145	10	132	196	151	127	2.1038	-0.93	-1.30057	-0.99087	0.322	NA	2.20321	0.0674	-0.997	0.524858
HGLibA_00309	ABLIM1	x	765	120	1375	234	297	317	518	2.71433	0.862	0.935045	1.00196	0.316	0.436	2.45127	0.264	0.598	1.81756
HGLibA_00310	ABLIM2	x	332	149	143	110	242	152	188	2.27416	0.221	0.250929	0.256713	0.797	NA	2.22531	0.0836	0.137	1.16554
HGLibA_00311	ABLIM2	x	0	11	0	14	11	8	7	0.845098	-0.898	-4.40259	-0.717937	0.473	NA	1.04139	-0.317	-0.581	0.53663
HGLibA_00312	ABLIM2	x	15	237	2	82	76	37	75	1.87506	-0.768	-1.79813	-0.747361	0.455	NA	1.81291	-0.221	-0.547	0.587231
HGLibA_00313	ABLIM3	x	46	0	611	18	103	107	148	2.17026	0.441	0.294274	0.403577	0.687	NA	1.88081	-0.173	0.614	1.35754
HGLibA_00314	ABLIM3	x	0	15	83	14	18	33	27	1.43136	-0.123	-0.952165	-0.105412	0.916	NA	1.33579	-0.358	0.235	0.918276
HGLibA_00315	ABLIM3	x	555	279	855	167	198	294	391	2.59218	1.12	1.26032	1.39718	0.162	NA	2.34176	0.173	0.947	2.17347
HGLibA_00316	ABO	x	7	2	32	92	149	84	61	1.78533	-2.59	-3.67744	-2.53039	0.0114	NA	2.03476	-0.0536	-2.54	0.166086
HGLibA_00317	ABO	x	72	0	16	49	51	21	35	1.54407	-0.661	-1.46442	-0.57196	0.567	NA	1.60566	-0.333	-0.328	0.63244
HGLibA_00318	ABO	x	74	778	139	80	127	102	217	2.33646	0.897	0.950555	1.03299	0.302	NA	2.01284	-0.0711	0.968	1.86219
HGLibA_00322	ABR	x	0	0	0	45	36	15	16	1.20412	-3.49	-7.32411	-2.80399	0.00505	NA	1.50515	-0.358	-3.13	0.0890031
HGLibA_00323	ABR	x	85	145	69	98	88	77	94	1.97313	0.108	0.117725	0.120683	0.904	NA	1.94283	-0.126	0.234	1.07773
HGLibA_00324	ABR	x	8	57	0	67	8	12	25	1.39794	-0.605	-2.43369	-0.508776	0.611	NA	1.4624	-0.361	-0.244	0.657471
HGLibA_00325	ABRA	x	301	484	187	18	104	32	188	2.27416	2.48	2.92197	2.89178	0.00383	NA	1.7104	-0.287	2.77	5.57897
HGLibA_00326	ABRA	x	1869	308	899	193	196	89	592	2.77232	2.14	2.47488	2.56223	0.0104	0.0957	2.20231	0.0667	2.07	4.40762
HGLibA_00327	ABRA	x	298	457	2844	477	330	281	781	2.89265	0.896	0.955969	1.03546	0.3	0.422	2.55951	0.359	0.537	1.8609
HGLibA_00328	ABRACL	x	26	10	10	14	53	38	25	1.39794	-0.843	-1.21676	-0.755963	0.45	NA	1.54407	-0.351	-0.492	0.557483
HGLibA_00329	ABRACL	x	1376	17	32	12	70	99	268	2.42813	0.596	-0.240084	0.574492	0.566	NA	1.78056	-0.243	0.839	1.51152
HGLibA_00330	ABRACL	x	84	82	24	57	65	21	56	1.74819	0.308	0.364059	0.319587	0.749	NA	1.67821	-0.303	0.611	1.23799
HGLibA_00331	ABT1	x	74	59	117	141	130	171	115	2.0607	-0.743	-0.871934	-0.851051	0.395	NA	2.1683	0.0419	-0.785	0.597496
HGLibA_00332	ABT1	x	16	0	12	12	7	21	11	1.04139	-0.452	-1.51037	-0.363509	0.716	NA	1.12494	-0.333	-0.119	0.731029
HGLibA_00333	ABT1	x	414	134	95	163	122	170	183	2.26245	0.215	0.211776	0.24981	0.803	NA	2.18089	0.0511	0.164	1.1607
HGLibA_00334	ABTB1	x	49	153	0	28	46	26	50	1.69897	0.225	-0.266273	0.200566	0.841	NA	1.52288	-0.355	0.58	1.16878
HGLibA_00335	ABTB1	x	41	61	8482	26	134	74	1470	3.16732	1.81	1.4152	1.8387	0.066	0.205	1.89209	-0.165	1.98	3.50642
HGLibA_00336	ABTB1	x	300	518	54	154	254	114	232	2.36549	0.352	0.33536	0.414239	0.679	NA	2.24055	0.0948	0.257	1.27633
HGLibA_00337	ABTB2	x	97	805	631	217	133	180	344	2.53656	1.04	1.17984	1.18022	0.238	NA	2.24715	0.0997	0.94	2.05623
HGLibA_00338	ABTB2	x	1083	25	959	219	134	366	464	2.66652	0.737	0.63382	0.816908	0.414	0.51	2.37961	0.204	0.533	1.66671
HGLibA_00339	ABTB2	x	33	0	115	113	120	89	78	1.89209	-1.26	-2.38634	-1.15577	0.248	NA	2.03073	-0.0568	-1.2	0.417544
HGLibA_00340	ACAA1	x	20	29	83	33	32	46	40	1.60206	0.0393	-0.00243703	0.0385553	0.969	NA	1.5682	-0.345	0.384	1.02762
HGLibA_00341	ACAA1	x	182	25	34	114	75	46	79	1.89763	-0.297	-0.440897	-0.31748	0.751	NA	1.89395	-0.163	-0.134	0.813943
HGLibA_00342	ACAA1	x	26	15	12	9	27	8	16	1.20412	0.25	0.425829	0.213683	0.831	NA	1.16633	-0.34	0.59	1.18921
HGLibA_00343	ACAA2	x	44	55	0	28	88	40	42	1.62325	-0.716	-1.54253	-0.634445	0.526	NA	1.716	-0.284	-0.432	0.608783
HGLibA_00344	ACAA2	x	162	38	484	180	113	106	180	2.25527	0.209	0.120297	0.231302	0.817	NA	2.12385	0.0109	0.198	1.15589
HGLibA_00345	ACAA2	x	126	2	1488	91	115	95	320	2.50515	0.686	0.190156	0.664643	0.506	NA	2.00145	-0.0803	0.766	1.60882
HGLibA_00346	ACACA	x	278	84	64	282	286	168	194	2.2878	-0.889	-1.06716	-1.04715	0.295	NA	2.38976	0.212	-1.1	0.539988
HGLibA_00347	ACACA	x	262	352	91	42	137	65	158	2.19866	1.28	1.48938	1.46989	0.142	NA	1.91027	-0.151	1.43	2.42839
HGLibA_00348	ACACA	x	28	0	20	80	17	12	26	1.41497	-0.89	-1.87793	-0.762523	0.446	NA	1.56031	-0.347	-0.543	0.539614
HGLibA_00349	ACACB	x	188	103	52	135	92	90	110	2.04139	-0.0168	-0.0448117	-0.0189447	0.985	NA	2.02394	-0.0622	0.0454	0.988423
HGLibA_00350	ACACB	x	198	25	655	112	33	5	171	2.233	1.49	1.77188	1.47518	0.14	NA	1.69897	-0.293	1.78	2.80889
HGLibA_00351	ACACB	x	172	2	204	281	308	159	188	2.27416	-1.06	-1.70262	-1.04748	0.295	NA	2.39678	0.218	-1.28	0.479632
HGLibA_00352	ACAD10	x	77	11	87	175	160	165	112	2.04922	-1.49	-1.90827	-1.61827	0.106	NA	2.22185	0.081	-1.57	0.356013
HGLibA_00353	ACAD10	x	8	19	171	78	41	53	62	1.79239	-0.466	-0.92435	-0.455606	0.649	NA	1.75841	-0.258	-0.208	0.723969
HGLibA_00354	ACAD10	x	241	31	60	35	98	65	88	1.94448	0.282	0.255251	0.289321	0.772	NA	1.81954	-0.217	0.499	1.21588
HGLibA_00355	ACAD11	x	262	270	18	85	123	138	149	2.17319	0.24	0.170321	0.253143	0.8	NA	2.06195	-0.0327	0.273	1.18099
HGLibA_00356	ACAD11	x	41	50	81	14	158	58	67	1.82607	0.00611	0.144775	0.00625808	0.995	NA	1.88461	-0.17	0.176	1.00424
HGLibA_00357	ACAD11	x	1394	208	93	66	259	75	349	2.54283	1.13	1.23755	1.23187	0.218	NA	2.12494	0.0117	1.12	2.18859
HGLibA_00358	ACAD8	x	11	180	20	31	115	41	66	1.81954	-0.38	-0.625879	-0.395173	0.693	NA	1.79472	-0.234	-0.146	0.768438
HGLibA_00359	ACAD8	x	51	136	145	25	55	9	70	1.8451	1.6	2.037	1.64755	0.0994	NA	1.47227	-0.361	1.96	3.03143
HGLibA_00360	ACAD8	x	23	8	365	45	55	35	88	1.94448	0.138	-0.372965	0.135138	0.893	NA	1.65321	-0.314	0.452	1.10038
HGLibA_00361	ACAD9	x	442	556	423	238	354	289	384	2.58433	0.619	0.6979	0.781799	0.434	NA	2.46785	0.278	0.341	1.53581
HGLibA_00362	ACAD9	x	25	107	113	175	80	183	114	2.0569	-0.783	-0.98857	-0.849718	0.395	NA	2.16435	0.0391	-0.822	0.581157
HGLibA_00363	ACAD9	x	907	103	191	88	65	58	235	2.37107	1.69	1.90627	1.96949	0.0489	NA	1.84716	-0.198	1.89	3.22657
HGLibA_00364	ACADL	x	88	32	413	170	160	52	152	2.18184	-0.0868	-0.308111	-0.0904043	0.928	NA	2.10494	-0.00204	-0.0848	0.941609
HGLibA_00365	ACADL	x	10	0	395	89	27	119	107	2.02938	-0.763	-2.6853	-0.72222	0.47	NA	1.89395	-0.163	-0.6	0.58927
HGLibA_00366	ACADL	x	34	0	0	35	43	16	21	1.32222	-1.43	-5.28555	-1.17	0.242	NA	1.49601	-0.359	-1.07	0.371131
HGLibA_00367	ACADM	x	59	0	0	106	74	17	43	1.63347	-2	-5.4122	-1.74076	0.0817	NA	1.81734	-0.218	-1.78	0.25
HGLibA_00368	ACADM	x	0	0	28	1	30	21	13	1.11394	-0.775	-2.80365	-0.619759	0.535	NA	1.23888	-0.349	-0.426	0.584389
HGLibA_00369	ACADM	x	62	176	85	95	115	77	102	2.0086	0.0572	0.0497526	0.0641756	0.949	NA	1.98076	-0.0967	0.154	1.04044
HGLibA_00370	ACADS	x	198	34	1506	151	210	205	384	2.58433	0.449	0.27216	0.486313	0.627	NA	2.2757	0.121	0.328	1.36509
HGLibA_00371	ACADS	x	34	38	67	92	53	115	66	1.81954	-0.747	-0.897534	-0.79403	0.427	NA	1.93785	-0.129	-0.618	0.595841
HGLibA_00372	ACADS	x	52	1571	107	270	198	224	404	2.60638	-0.00866	-0.38488	-0.00937203	0.993	NA	2.36298	0.19	-0.199	0.994015
HGLibA_00373	ACADSB	x	221	3475	270	369	203	325	810	2.90849	0.822	0.764597	0.910951	0.362	0.469	2.47567	0.285	0.537	1.76786
HGLibA_00374	ACADSB	x	15	220	0	67	80	73	76	1.88081	-0.844	-2.32658	-0.769134	0.442	NA	1.8653	-0.185	-0.659	0.557097
HGLibA_00375	ACADSB	x	75	8	0	78	30	50	40	1.60206	-1.24	-2.51288	-1.0964	0.273	NA	1.72154	-0.281	-0.959	0.423373
HGLibA_00376	ACADVL	x	0	0	12	8	5	0	4	0.60206	-0.127	-3.64876	-0.109407	0.913	NA	0.636822	-0.195	0.068	0.915734
HGLibA_00377	ACADVL	x	0	10	97	8	83	80	46	1.66276	-1.17	-2.48516	-1.07979	0.28	NA	1.75587	-0.26	-0.91	0.444421
HGLibA_00378	ACADVL	x	20	13	0	41	40	22	23	1.36173	-1.33	-2.60089	-1.1296	0.259	NA	1.53572	-0.353	-0.977	0.397768
HGLibA_00379	ACAN	x	203	147	1538	88	211	131	386	2.58659	1.24	1.38081	1.40421	0.16	NA	2.15635	0.0334	1.21	2.36199
HGLibA_00380	ACAN	x	385	57	58	245	115	110	162	2.20952	-0.311	-0.435308	-0.361182	0.718	NA	2.19498	0.0614	-0.372	0.806083
HGLibA_00381	ACAN	x	156	42	24	143	147	68	97	1.98677	-0.841	-1.07026	-0.922179	0.356	NA	2.07676	-0.0218	-0.819	0.558256
HGLibA_00382	ACAP1	x	468	449	452	388	284	218	376	2.57519	0.581	0.66086	0.730423	0.465	NA	2.47227	0.282	0.299	1.49589
HGLibA_00383	ACAP1	x	57	23	0	126	126	27	60	1.77815	-1.82	-2.95008	-1.72612	0.0843	NA	1.96848	-0.106	-1.71	0.283221
HGLibA_00384	ACAP1	x	84	52	24	38	22	52	45	1.65321	0.365	0.458849	0.359526	0.719	NA	1.5721	-0.344	0.709	1.28788
HGLibA_00385	ACAP2	x	4127	119	85	421	485	311	925	2.96614	-0.017	-0.588836	-0.0184465	0.985	0.987	2.60817	0.403	-0.42	0.988286
HGLibA_00386	ACAP2	x	0	405	0	16	8	14	74	1.86923	0.538	-4.32197	0.458413	0.647	NA	1.10266	-0.329	0.867	1.45196
HGLibA_00387	ACAP2	x	467	896	214	238	188	211	369	2.56703	0.963	1.07725	1.16619	0.244	NA	2.32702	0.161	0.802	1.94936
HGLibA_00388	ACAP3	x	0	0	16	7	60	28	18	1.25527	-1.73	-4.82473	-1.40705	0.159	NA	1.5006	-0.358	-1.37	0.301452
HGLibA_00389	ACAP3	x	152	44	1469	167	91	137	343	2.53529	0.72	0.592785	0.796757	0.426	NA	2.11948	0.00795	0.712	1.64718
HGLibA_00390	ACAP3	x	0	36	69	5	41	28	30	1.47712	0.0325	-0.659465	0.0285882	0.977	NA	1.39211	-0.36	0.392	1.02278
HGLibA_00391	ACAT1	x	179	76	649	212	173	174	244	2.38739	0.181	0.123044	0.208191	0.835	NA	2.27029	0.117	0.064	1.13367
HGLibA_00392	ACAT1	x	3169	226	474	99	91	172	705	2.84819	2.17	2.45815	2.49947	0.0124	0.104	2.08159	-0.0184	2.19	4.50023
HGLibA_00393	ACAT1	x	3652	237	280	219	99	137	771	2.88705	1.88	2.04927	2.23414	0.0255	0.14	2.18089	0.0511	1.83	3.68075
HGLibA_00394	ACAT2	x	174	42	26	98	84	49	79	1.89763	-0.245	-0.371487	-0.262216	0.793	NA	1.88649	-0.169	-0.076	0.843816
HGLibA_00395	ACAT2	x	95	48	79	112	21	70	71	1.85126	0.263	0.366105	0.280143	0.779	NA	1.83037	-0.209	0.472	1.19997
HGLibA_00396	ACAT2	x	1743	635	1028	353	269	340	728	2.86213	1.53	1.71211	1.96414	0.0495	0.183	2.50605	0.311	1.22	2.88786
HGLibA_00397	ACBD3	x	15	67	52	201	131	97	94	1.97313	-1.44	-1.79667	-1.53178	0.126	NA	2.15534	0.0327	-1.47	0.368567
HGLibA_00398	ACBD3	x	88	57	0	22	40	129	56	1.74819	-0.25	-0.419772	-0.217899	0.828	NA	1.80391	-0.227	-0.023	0.840896
HGLibA_00399	ACBD3	x	105	75	54	130	42	49	76	1.88081	0.166	0.219933	0.179885	0.857	NA	1.86727	-0.183	0.349	1.12194
HGLibA_00400	ACBD4	x	28	19	83	115	80	132	76	1.88081	-1.28	-1.59546	-1.37159	0.17	NA	2.03743	-0.0515	-1.23	0.411796
HGLibA_00401	ACBD4	x	124	13	0	24	55	17	39	1.59106	-0.381	-1.85573	-0.33387	0.738	NA	1.50515	-0.358	-0.023	0.767905
HGLibA_00402	ACBD4	x	0	27	14	28	55	135	43	1.63347	-2.04	-3.37011	-1.86556	0.0621	NA	1.86134	-0.188	-1.85	0.243164
HGLibA_00403	ACBD5	x	51	182	149	180	133	136	138	2.13988	-0.301	-0.383022	-0.340121	0.734	NA	2.17513	0.0469	-0.348	0.81169
HGLibA_00404	ACBD5	x	382	82	139	328	261	171	227	2.35603	-0.468	-0.571409	-0.556037	0.578	NA	2.40369	0.224	-0.692	0.722966
HGLibA_00405	ACBD5	x	34	166	58	89	162	66	96	1.98227	-0.398	-0.50366	-0.44061	0.659	NA	2.02394	-0.0622	-0.336	0.75891
HGLibA_00406	ACBD6	x	0	42	0	0	53	46	24	1.38021	-1.08	-2.03936	-0.874601	0.382	NA	1.51851	-0.356	-0.724	0.473029
HGLibA_00407	ACBD6	x	0	0	79	26	15	19	23	1.36173	-0.565	-4.89813	-0.462372	0.644	NA	1.30103	-0.355	-0.21	0.675955
HGLibA_00408	ACBD6	x	10	23	0	4	8	3	8	0.90309	0.407	0.0460864	0.323698	0.746	NA	0.69897	-0.218	0.625	1.32593
HGLibA_00409	ACBD7	x	393	1126	546	192	193	227	446	2.64933	1.43	1.60758	1.77613	0.0757	NA	2.30963	0.147	1.28	2.69447
HGLibA_00410	ACBD7	x	1051	243	11026	404	247	308	2213	3.34498	1.86	1.97649	2.0826	0.0373	0.163	2.5047	0.31	1.55	3.63008
HGLibA_00411	ACBD7	x	72	673	0	33	60	28	144	2.15836	0.962	0.540741	0.898121	0.369	NA	1.60566	-0.333	1.3	1.94801
HGLibA_00412	ACCS	x	1112	25	40	93	46	8	221	2.34439	1.59	1.79095	1.71852	0.0857	NA	1.6902	-0.298	1.89	3.01049
HGLibA_00413	ACCS	x	237	193	194	109	175	135	174	2.24055	0.514	0.594034	0.61185	0.541	NA	2.14509	0.0256	0.488	1.428
HGLibA_00414	ACCS	x	75	15	67	100	135	274	111	2.04532	-1.51	-1.87267	-1.65812	0.0973	NA	2.2296	0.0867	-1.6	0.351111
HGLibA_00415	ACCSL	x	20	61	91	44	83	114	69	1.83885	-0.499	-0.630091	-0.53308	0.594	NA	1.9049	-0.155	-0.344	0.707597
HGLibA_00416	ACCSL	x	187	61	677	100	45	77	191	2.28103	1.31	1.45877	1.49977	0.134	NA	1.86923	-0.182	1.49	2.47942
HGLibA_00417	ACCSL	x	157	0	0	0	9	0	28	1.44716	1.21	0.195108	0.962991	0.336	NA	0.477121	-0.129	1.34	2.31338
HGLibA_00418	ACD	x	409	2062	1070	41	91	8	614	2.78817	4.06	4.86974	4.71494	2.42e-06	0.000659	1.66901	-0.307	4.37	16.6795
HGLibA_00419	ACD	x	47	61	89	125	83	98	84	1.92428	-0.551	-0.660702	-0.603058	0.546	NA	2.0086	-0.0745	-0.477	0.682547
HGLibA_00420	ACD	x	39	13	69	72	48	125	61	1.78533	-0.951	-1.19863	-0.993908	0.32	NA	1.91204	-0.149	-0.802	0.517274
HGLibA_00421	ACE	x	39	128	320	33	44	110	112	2.04922	0.993	1.11959	1.11815	0.264	NA	1.79472	-0.234	1.23	1.99032
HGLibA_00422	ACE	x	167	10	64	104	46	189	97	1.98677	-0.741	-1.04715	-0.793207	0.428	NA	2.05308	-0.0394	-0.702	0.598324
HGLibA_00423	ACE	x	15	21	0	38	92	23	32	1.50515	-1.71	-2.9091	-1.51877	0.129	NA	1.70757	-0.289	-1.42	0.30566
HGLibA_00424	ACE2	x	16	25	65	35	52	39	39	1.59106	-0.34	-0.494333	-0.32913	0.742	NA	1.62325	-0.326	-0.014	0.790041
HGLibA_00425	ACE2	x	69	380	64	158	147	157	162	2.20952	-0.276	-0.42024	-0.310128	0.756	NA	2.18752	0.0559	-0.332	0.825878
HGLibA_00426	ACE2	x	172	245	365	243	323	419	294	2.46835	-0.32	-0.365279	-0.398083	0.691	NA	2.51631	0.32	-0.64	0.80107
HGLibA_00427	ACER1	x	249	350	308	456	205	420	331	2.51983	-0.174	-0.190142	-0.212788	0.831	NA	2.5567	0.356	-0.53	0.886382
HGLibA_00428	ACER1	x	151	10	85	97	87	160	98	1.99123	-0.741	-1.07936	-0.781491	0.435	NA	2.05944	-0.0346	-0.706	0.598324
HGLibA_00429	ACER1	x	1669	82	266	162	126	305	435	2.63849	0.743	0.703707	0.839196	0.401	NA	2.29593	0.137	0.606	1.67365
HGLibA_00430	ACER2	x	0	2112	464	75	86	90	471	2.67302	1.62	1.6943	1.49663	0.134	0.282	1.92255	-0.141	1.76	3.07375
HGLibA_00431	ACER2	x	29	88	30	17	2	3	28	1.44716	2.02	3.14795	1.80215	0.0715	NA	0.865301	-0.273	2.29	4.05584
HGLibA_00432	ACER2	x	41	107	34	41	127	107	76	1.88081	-0.518	-0.623943	-0.555387	0.579	NA	1.96221	-0.111	-0.407	0.698339
HGLibA_00433	ACER3	x	110	696	1084	113	164	132	383	2.5832	1.55	1.73329	1.82182	0.0685	NA	2.1346	0.0183	1.53	2.92817
HGLibA_00434	ACER3	x	75	38	60	229	78	150	105	2.02119	-1.14	-1.32456	-1.29373	0.196	NA	2.18279	0.0525	-1.19	0.45376
HGLibA_00435	ACER3	x	662	0	50	65	57	77	152	2.18184	0.226	-0.815354	0.208912	0.835	NA	1.82173	-0.215	0.441	1.16959
HGLibA_00436	ACHE	x	102	279	1008	156	273	179	333	2.52244	0.578	0.584779	0.672903	0.501	NA	2.30678	0.145	0.433	1.49278
HGLibA_00437	ACHE	x	39	487	26	80	55	46	122	2.08636	0.426	0.252774	0.446019	0.656	NA	1.78056	-0.243	0.669	1.3435
HGLibA_00438	ACHE	x	234	205	157	73	96	190	159	2.2014	0.706	0.841387	0.815575	0.415	NA	2.07797	-0.021	0.727	1.63127
HGLibA_00439	ACIN1	x	179	392	131	137	142	329	218	2.33846	0.162	0.190296	0.187935	0.851	NA	2.30678	0.145	0.017	1.11884
HGLibA_00440	ACIN1	x	262	3744	91	80	72	43	715	2.85431	2.39	2.62569	2.66429	0.00772	0.0865	1.81291	-0.221	2.61	5.24157
HGLibA_00441	ACIN1	x	167	1147	46	146	81	52	273	2.43616	1.11	1.13378	1.2264	0.22	NA	1.96848	-0.106	1.22	2.15846
HGLibA_00444	ACKR2	x	152	673	240	293	211	367	323	2.5092	0.0349	-0.00218844	0.0411812	0.967	NA	2.4629	0.274	-0.239	1.02449
HGLibA_00446	ACKR3	x	5	86	64	39	28	85	51	1.70757	-0.234	-0.516534	-0.22575	0.821	NA	1.70472	-0.29	0.056	0.850274
HGLibA_00447	ACKR3	x	120	491	393	144	116	278	257	2.40993	0.676	0.759211	0.799632	0.424	NA	2.25366	0.104	0.572	1.5977
HGLibA_00448	ACKR4	x	18	69	371	90	154	107	135	2.13033	-0.332	-0.64198	-0.354918	0.723	NA	2.06819	-0.0281	-0.304	0.794434
HGLibA_00449	ACKR4	x	66	13	32	125	105	152	82	1.91381	-1.65	-2.05805	-1.77438	0.076	NA	2.10494	-0.00204	-1.65	0.31864
HGLibA_00450	ACKR4	x	79	130	726	124	69	112	207	2.31597	0.899	0.981878	1.01748	0.309	NA	2.00718	-0.0757	0.975	1.86477
HGLibA_00451	ACLY	x	18	31	64	70	94	89	61	1.78533	-1.07	-1.34535	-1.1136	0.265	NA	1.926	-0.139	-0.931	0.476319
HGLibA_00452	ACLY	x	38	57	0	80	70	225	78	1.89209	-1.43	-2.26033	-1.29382	0.196	NA	2.09691	-0.00761	-1.42	0.371131
HGLibA_00453	ACLY	x	257	201	99	261	291	331	240	2.38021	-0.647	-0.758004	-0.776124	0.438	NA	2.46884	0.279	-0.926	0.638607
HGLibA_00454	ACMSD	x	69	195	1240	162	355	156	363	2.55991	0.266	0.118672	0.295484	0.768	NA	2.35089	0.18	0.086	1.20247
HGLibA_00455	ACMSD	x	277	31	77	280	82	84	138	2.13988	-0.39	-0.502614	-0.449002	0.653	NA	2.17221	0.0448	-0.435	0.76313
HGLibA_00456	ACMSD	x	346	130	218	240	104	329	228	2.35793	0.07	0.0874516	0.0847378	0.932	NA	2.35089	0.18	-0.11	1.04972
HGLibA_00457	ACN9	x	88	277	113	151	110	113	142	2.15229	0.173	0.177868	0.197074	0.844	NA	2.09575	-0.00841	0.181	1.1274
HGLibA_00458	ACN9	x	275	15	64	272	85	212	154	2.18752	-1.07	-1.40842	-1.21599	0.224	NA	2.27799	0.123	-1.19	0.476319
HGLibA_00459	ACN9	x	33	17	0	61	34	135	47	1.6721	-1.54	-2.47079	-1.35881	0.174	NA	1.88461	-0.17	-1.37	0.343885
HGLibA_00460	ACO1	x	67	36	127	77	132	205	107	2.02938	-0.764	-0.913852	-0.854962	0.393	NA	2.13988	0.022	-0.786	0.588861
HGLibA_00461	ACO1	x	0	283	0	28	51	38	67	1.82607	-0.487	-5.35647	-0.422458	0.673	NA	1.59106	-0.338	-0.149	0.713507
HGLibA_00462	ACO1	x	678	1153	1510	283	350	299	712	2.85248	1.58	1.77183	2.02595	0.0428	0.174	2.49229	0.299	1.28	2.9897
HGLibA_00463	ACO2	x	0	155	151	75	84	58	87	1.93952	0.0033	-0.428924	0.00301006	0.998	NA	1.85934	-0.189	0.192	1.00229
HGLibA_00464	ACO2	x	97	82	2369	135	73	168	487	2.68753	1.08	1.00937	1.21087	0.226	0.363	2.09807	-0.0068	1.09	2.11404
HGLibA_00465	ACO2	x	1325	248	81	112	91	153	335	2.52504	1.24	1.38269	1.38822	0.165	NA	2.07433	-0.0236	1.26	2.36199
HGLibA_00466	ACOT1	x	77	306	520	369	216	334	304	2.48287	-0.217	-0.304546	-0.252289	0.801	NA	2.48619	0.294	-0.511	0.860353
HGLibA_00467	ACOT1	x	152	591	167	234	250	181	262	2.4183	0.17	0.159553	0.204218	0.838	NA	2.3457	0.176	-0.006	1.12506
HGLibA_00468	ACOT1	x	162	201	18	344	128	128	164	2.21484	-0.797	-1.07459	-0.885084	0.376	NA	2.30103	0.141	-0.938	0.575545
HGLibA_00469	ACOT11	x	883	80	81	282	153	92	262	2.4183	0.233	0.157843	0.273119	0.785	NA	2.24469	0.0978	0.135	1.17528
HGLibA_00470	ACOT11	x	352	189	105	81	72	177	163	2.21219	0.8	0.955738	0.901085	0.368	NA	2.04139	-0.0484	0.848	1.7411
HGLibA_00471	ACOT11	x	613	464	0	341	152	107	280	2.44716	0.187	-0.350551	0.177201	0.859	NA	2.30103	0.141	0.046	1.13839
HGLibA_00472	ACOT12	x	8	17	18	33	162	28	44	1.64345	-1.59	-1.98588	-1.55462	0.12	NA	1.87118	-0.18	-1.41	0.332171
HGLibA_00473	ACOT12	x	0	0	0	55	13	84	25	1.39794	-4.29	-7.79657	-3.53974	0.000401	NA	1.70472	-0.29	-4	0.0511189
HGLibA_00474	ACOT12	x	0	0	0	21	139	0	27	1.43136	-3.39	-6.26089	-2.73061	0.00632	NA	1.727	-0.278	-3.11	0.0953912
HGLibA_00475	ACOT13	x	0	0	0	1	9	32	7	0.845098	-1.9	-5.49916	-1.53993	0.124	NA	1.14613	-0.337	-1.56	0.267943
HGLibA_00476	ACOT13	x	370	67	54	122	167	50	138	2.13988	0.157	0.132298	0.17531	0.861	NA	2.05308	-0.0394	0.196	1.11497
HGLibA_00477	ACOT13	x	2709	48	335	68	139	113	569	2.75511	1.57	1.69671	1.64937	0.0991	0.244	2.02803	-0.059	1.63	2.96905
HGLibA_00478	ACOT2	x	18	27	20	43	9	58	29	1.4624	-0.413	-0.48526	-0.378035	0.705	NA	1.56427	-0.346	-0.067	0.75106
HGLibA_00479	ACOT2	x	39	166	5926	51	62	63	1051	3.0216	2.14	2.08967	2.24284	0.0249	0.139	1.76839	-0.252	2.39	4.40762
HGLibA_00480	ACOT2	x	606	67	395	55	176	132	238	2.37658	1.08	1.29832	1.17406	0.24	NA	2.08279	-0.0175	1.1	2.11404
HGLibA_00481	ACOT4	x	161	430	161	33	60	70	152	2.18184	1.82	2.11391	2.10793	0.035	NA	1.73507	-0.273	2.09	3.53081
HGLibA_00482	ACOT4	x	13	63	0	15	0	47	23	1.36173	0.0561	-0.192108	0.0450613	0.964	NA	1.31527	-0.356	0.412	1.03965
HGLibA_00483	ACOT4	x	16	0	0	35	25	66	24	1.38021	-2.18	-5.90192	-1.80822	0.0706	NA	1.62325	-0.326	-1.85	0.220676
HGLibA_00484	ACOT6	x	52	143	36	170	419	181	167	2.22272	-1.6	-1.86032	-1.89746	0.0578	NA	2.40937	0.229	-1.83	0.329877
HGLibA_00485	ACOT6	x	5	0	4	114	59	101	47	1.6721	-3.87	-5.43711	-3.63345	0.00028	NA	1.96063	-0.112	-3.76	0.0683934
HGLibA_00486	ACOT6	x	152	13	42	67	31	101	68	1.83251	-0.285	-0.474294	-0.29504	0.768	NA	1.82173	-0.215	-0.07	0.820742
HGLibA_00487	ACOT7	x	15	231	24	101	143	291	134	2.1271	-1.4	-2.01353	-1.48159	0.138	NA	2.25123	0.103	-1.5	0.378929
HGLibA_00488	ACOT7	x	141	84	0	159	39	49	79	1.89763	-0.41	-1.09192	-0.378887	0.705	NA	1.91558	-0.147	-0.263	0.752623
HGLibA_00489	ACOT7	x	113	164	192	130	254	176	172	2.23553	-0.208	-0.235867	-0.247321	0.805	NA	2.27107	0.118	-0.326	0.865737
HGLibA_00490	ACOT8	x	21	239	115	58	36	56	88	1.94448	0.74	0.820674	0.76336	0.445	NA	1.69897	-0.293	1.03	1.67018
HGLibA_00491	ACOT8	x	796	21	327	54	44	97	223	2.3483	1.48	1.58963	1.59656	0.11	NA	1.81291	-0.221	1.7	2.78949
HGLibA_00492	ACOT8	x	491	365	488	199	342	311	366	2.56348	0.598	0.681595	0.745107	0.456	NA	2.45332	0.266	0.332	1.51362
HGLibA_00493	ACOT9	x	74	55	2977	109	171	168	592	2.77232	0.682	0.305456	0.731023	0.465	0.55	2.17416	0.0462	0.636	1.60436
HGLibA_00494	ACOT9	x	44	19	605	23	8	135	139	2.14301	1.31	1.46058	1.49871	0.134	NA	1.74299	-0.268	1.58	2.47942
HGLibA_00495	ACOT9	x	256	866	335	221	178	236	349	2.54283	0.875	0.980948	1.05689	0.291	NA	2.32565	0.16	0.715	1.83401
HGLibA_00496	ACOX1	x	100	166	44	56	99	36	84	1.92428	0.541	0.625988	0.594717	0.552	NA	1.80391	-0.227	0.768	1.45498
HGLibA_00497	ACOX1	x	123	31	377	167	54	67	136	2.13354	0.376	0.340268	0.410222	0.682	NA	1.98227	-0.0955	0.472	1.29774
HGLibA_00498	ACOX1	x	33	90	46	19	140	43	62	1.79239	0.0116	0.0780185	0.012156	0.99	NA	1.82823	-0.211	0.223	1.00807
HGLibA_00499	ACOX2	x	0	23	14	18	51	54	27	1.43136	-1.47	-2.71859	-1.26787	0.205	NA	1.61278	-0.33	-1.14	0.360982
HGLibA_00500	ACOX2	x	8	19	14	46	60	131	46	1.66276	-1.97	-2.4692	-1.95866	0.0502	NA	1.89763	-0.161	-1.81	0.255253
HGLibA_00501	ACOX2	x	77	348	56	206	128	58	146	2.16435	0.0271	-0.0104304	0.0303171	0.976	NA	2.11616	0.00568	0.0214	1.01896
HGLibA_00502	ACOX3	x	54	675	486	119	176	183	282	2.45025	0.773	0.801783	0.892125	0.372	NA	2.20231	0.0667	0.706	1.70882
HGLibA_00503	ACOX3	x	97	54	0	41	107	40	56	1.74819	-0.601	-1.51634	-0.544119	0.586	NA	1.79704	-0.232	-0.369	0.659297
HGLibA_00504	ACOX3	x	0	0	0	7	1	76	14	1.14613	-2.76	-5.65493	-2.19569	0.0281	NA	1.44716	-0.361	-2.4	0.147624
HGLibA_00505	ACOXL	x	26	0	10	27	32	78	29	1.4624	-1.55	-3.05396	-1.34354	0.179	NA	1.6596	-0.312	-1.24	0.34151
HGLibA_00506	ACOXL	x	103	222	1780	151	214	162	439	2.64246	0.866	0.852065	0.979886	0.327	NA	2.24469	0.0978	0.768	1.8226
HGLibA_00507	ACOXL	x	429	0	4965	134	128	93	958	2.98137	1.59	1.41428	1.44273	0.149	0.298	2.07311	-0.0245	1.61	3.01049
HGLibA_00508	ACP1	x	547	130	335	109	99	95	219	2.34044	1.34	1.52509	1.59033	0.112	NA	2.00432	-0.078	1.42	2.53151
HGLibA_00509	ACP1	x	557	140	111	164	114	81	194	2.2878	0.758	0.833087	0.897911	0.369	NA	2.07797	-0.021	0.779	1.69114
HGLibA_00510	ACP1	x	4144	75	52	108	185	101	778	2.89098	0.876	0.353479	0.910482	0.363	0.469	2.11837	0.0072	0.869	1.83528
HGLibA_00511	ACP2	x	103	164	1044	147	77	191	288	2.45939	0.94	1.01902	1.09699	0.273	NA	2.14093	0.0227	0.917	1.91853
HGLibA_00512	ACP2	x	596	377	149	99	117	89	238	2.37658	1.48	1.67564	1.76695	0.0772	NA	2.00718	-0.0757	1.56	2.78949
HGLibA_00513	ACP2	x	11	6	0	101	60	28	34	1.53148	-2.76	-4.18131	-2.49081	0.0127	NA	1.79934	-0.231	-2.53	0.147624
HGLibA_00514	ACP5	x	175	182	0	72	123	111	110	2.04139	-0.172	-0.654908	-0.157961	0.874	NA	2.0086	-0.0745	-0.0975	0.887611
HGLibA_00515	ACP5	x	28	182	46	28	144	90	86	1.9345	-0.158	-0.206231	-0.172977	0.863	NA	1.94118	-0.127	-0.031	0.896267
HGLibA_00516	ACP5	x	41	378	58	46	47	98	111	2.04532	0.584	0.589145	0.618301	0.536	NA	1.80391	-0.227	0.811	1.499
HGLibA_00517	ACP6	x	332	248	187	109	247	49	195	2.29003	0.989	1.19275	1.15953	0.246	NA	2.13033	0.0154	0.974	1.98481
HGLibA_00518	ACP6	x	328	40	254	117	231	78	175	2.24304	0.356	0.420729	0.381436	0.703	NA	2.15229	0.0306	0.325	1.27987
HGLibA_00519	ACP6	x	447	122	204	134	255	346	251	2.39967	-0.0468	-0.0811053	-0.0540824	0.957	NA	2.38917	0.212	-0.259	0.968081
HGLibA_00520	ACPL2	x	18	0	109	57	12	106	50	1.69897	-0.942	-1.97472	-0.873946	0.382	NA	1.76592	-0.253	-0.689	0.520511
HGLibA_00521	ACPL2	x	39	220	73	151	142	71	116	2.06446	-0.295	-0.394026	-0.325625	0.745	NA	2.08398	-0.0167	-0.278	0.815072
HGLibA_00522	ACPL2	x	115	6	403	196	75	47	140	2.14613	-0.0501	-0.536403	-0.050233	0.96	NA	2.02531	-0.0611	0.011	0.965869
HGLibA_00523	ACPP	x	51	11	323	55	99	108	108	2.03342	-0.173	-0.449812	-0.179053	0.858	NA	1.94118	-0.127	-0.046	0.886996
HGLibA_00524	ACPP	x	0	40	20	17	29	98	34	1.53148	-1.13	-2.34419	-1.0007	0.317	NA	1.68124	-0.302	-0.828	0.456916
HGLibA_00525	ACPP	x	336	422	38	204	197	140	223	2.3483	0.131	0.0473816	0.149523	0.881	NA	2.25608	0.106	0.025	1.09505
HGLibA_00526	ACPT	x	102	271	30	116	156	70	124	2.09342	-0.102	-0.195572	-0.114525	0.909	NA	2.0569	-0.0365	-0.0655	0.93174
HGLibA_00527	ACPT	x	172	147	593	101	109	52	196	2.29226	1.29	1.50034	1.45377	0.146	NA	1.94118	-0.127	1.42	2.44528
HGLibA_00528	ACPT	x	246	707	1828	196	120	171	545	2.7364	1.87	2.14374	2.22429	0.0261	0.142	2.21041	0.0727	1.8	3.65533
HGLibA_00529	ACR	x	20	36	234	45	33	77	74	1.86923	0.263	0.193637	0.275092	0.783	NA	1.71321	-0.286	0.549	1.19997
HGLibA_00530	ACR	x	46	753	5924	149	115	118	1184	3.07335	2.16	2.45298	2.25611	0.0241	0.137	2.10494	-0.00204	2.16	4.46915
HGLibA_00531	ACR	x	3	149	26	59	47	56	57	1.75587	-0.521	-1.14725	-0.496156	0.62	NA	1.73239	-0.275	-0.246	0.696889
HGLibA_00532	ACRBP	x	133	94	64	75	87	134	98	1.99123	-0.0294	-0.0369858	-0.0324466	0.974	NA	1.99417	-0.0861	0.0567	0.979828
HGLibA_00533	ACRBP	x	23	658	693	122	128	98	287	2.45788	1.16	1.27038	1.23354	0.217	NA	2.06446	-0.0308	1.19	2.23457
HGLibA_00534	ACRBP	x	80	113	0	28	104	35	60	1.77815	-0.154	-0.753965	-0.139621	0.889	NA	1.7456	-0.267	0.113	0.898755
HGLibA_00535	ACRC	x	529	82	30	79	48	137	151	2.17898	0.524	0.523367	0.552755	0.58	NA	1.94448	-0.124	0.648	1.43794
HGLibA_00536	ACRC	x	69	178	0	22	16	0	48	1.68124	1.77	2.0851	1.61117	0.107	NA	1.10266	-0.329	2.1	3.41054
HGLibA_00537	ACRC	x	283	136	3431	218	139	350	760	2.88081	1.13	1.132	1.3277	0.184	0.326	2.3723	0.198	0.932	2.18859
HGLibA_00538	ACRV1	x	282	1218	181	92	155	204	355	2.55023	1.31	1.48715	1.53115	0.126	NA	2.17706	0.0483	1.26	2.47942
HGLibA_00539	ACRV1	x	139	25	381	83	28	105	127	2.1038	0.78	0.82282	0.880206	0.379	NA	1.85733	-0.191	0.971	1.71713
HGLibA_00540	ACRV1	x	139	407	282	220	132	229	235	2.37107	0.369	0.415097	0.436236	0.663	NA	2.28705	0.13	0.239	1.29146
HGLibA_00541	ACSBG1	x	431	21	778	80	77	113	250	2.39794	1.27	1.3718	1.3738	0.17	NA	1.95424	-0.117	1.39	2.41162
HGLibA_00542	ACSBG1	x	206	75	65	74	110	101	105	2.02119	0.0887	0.0723773	0.0976133	0.922	NA	1.97772	-0.0991	0.188	1.06341
HGLibA_00543	ACSBG1	x	290	644	486	410	428	316	429	2.63246	0.219	0.241178	0.274592	0.784	NA	2.58508	0.382	-0.163	1.16393
HGLibA_00544	ACSBG2	x	100	707	109	165	194	250	254	2.40483	0.0213	-0.0763765	0.0244148	0.981	NA	2.3075	0.146	-0.125	1.01487
HGLibA_00545	ACSBG2	x	229	887	79	185	223	90	282	2.45025	0.668	0.690466	0.795847	0.426	NA	2.22011	0.0797	0.588	1.58887
HGLibA_00546	ACSBG2	x	49	0	32	54	24	31	32	1.50515	-0.604	-1.45489	-0.525939	0.599	NA	1.56031	-0.347	-0.257	0.657927
HGLibA_00547	ACSF2	x	57	75	234	122	70	57	102	2.0086	0.298	0.324396	0.320773	0.748	NA	1.91908	-0.144	0.442	1.22944
HGLibA_00548	ACSF2	x	51	31	0	41	83	110	53	1.72428	-1.23	-2.19095	-1.09423	0.274	NA	1.89209	-0.165	-1.06	0.426317
HGLibA_00549	ACSF2	x	246	0	24	42	16	29	60	1.77815	0.271	-0.57531	0.246328	0.805	NA	1.4624	-0.361	0.632	1.20664
HGLibA_00550	ACSF3	x	103	46	62	68	51	64	66	1.81954	0.122	0.135009	0.129819	0.897	NA	1.78533	-0.24	0.362	1.08824
HGLibA_00551	ACSF3	x	44	591	296	114	69	199	219	2.34044	0.702	0.73372	0.768707	0.442	NA	2.10494	-0.00204	0.704	1.62676
HGLibA_00552	ACSF3	x	10	67	32	13	22	9	26	1.41497	0.821	1.05184	0.744819	0.456	NA	1.16633	-0.34	1.16	1.76663
HGLibA_00553	ACSL1	x	100	390	490	120	197	242	256	2.40824	0.545	0.588261	0.661216	0.508	NA	2.27029	0.117	0.428	1.45902
HGLibA_00554	ACSL1	x	128	1720	38	144	401	141	429	2.63246	0.218	-0.00514604	0.249761	0.803	NA	2.3592	0.187	0.031	1.16312
HGLibA_00555	ACSL1	x	342	29	117	276	239	119	187	2.27184	-0.613	-0.821003	-0.682342	0.495	NA	2.32497	0.16	-0.773	0.653836
HGLibA_00556	ACSL3	x	172	195	85	59	29	211	125	2.09691	0.776	1.07208	0.827421	0.408	NA	1.99855	-0.0826	0.859	1.71238
HGLibA_00557	ACSL3	x	47	29	347	23	51	58	92	1.96379	0.867	0.950531	0.916372	0.359	NA	1.64345	-0.318	1.18	1.82387
HGLibA_00558	ACSL3	x	698	32	58	98	153	195	206	2.31387	-0.254	-0.686223	-0.268245	0.789	NA	2.17221	0.0448	-0.299	0.838568
HGLibA_00559	ACSL4	x	38	59	18	95	106	49	61	1.78533	-0.979	-1.2021	-1.02967	0.303	NA	1.92082	-0.143	-0.836	0.507331
HGLibA_00560	ACSL4	x	234	126	192	96	85	107	140	2.14613	0.783	0.899034	0.914897	0.36	NA	1.98227	-0.0955	0.879	1.72071
HGLibA_00561	ACSL4	x	134	357	242	149	90	249	204	2.30963	0.492	0.571166	0.573497	0.566	NA	2.2113	0.0733	0.419	1.40639
HGLibA_00562	ACSL5	x	1733	212	97	233	327	181	464	2.66652	0.43	0.320997	0.489632	0.624	0.677	2.3927	0.215	0.215	1.34723
HGLibA_00563	ACSL5	x	0	0	14	11	5	0	5	0.69897	-0.152	-3.87679	-0.129266	0.897	NA	0.726999	-0.228	0.076	0.900002
HGLibA_00564	ACSL5	x	121	277	169	225	196	184	195	2.29003	-0.14	-0.171294	-0.16687	0.867	NA	2.30463	0.143	-0.283	0.907519
HGLibA_00565	ACSL6	x	198	627	58	53	173	109	203	2.3075	0.903	1.01494	1.02513	0.305	NA	2.04792	-0.0433	0.946	1.86995
HGLibA_00566	ACSL6	x	57	499	85	43	129	54	144	2.15836	0.918	1.00233	1.05679	0.291	NA	1.87699	-0.176	1.09	1.88949
HGLibA_00567	ACSL6	x	95	162	12	45	71	92	80	1.90309	0.0629	-0.0218441	0.0635879	0.949	NA	1.84094	-0.202	0.265	1.04456
HGLibA_00568	ACSM1	x	70	59	85	154	75	141	97	1.98677	-0.636	-0.738648	-0.713126	0.476	NA	2.09108	-0.0117	-0.624	0.643495
HGLibA_00569	ACSM1	x	34	2567	994	51	147	168	660	2.81954	2.03	2.1593	2.28142	0.0225	0.134	2.08636	-0.015	2.04	4.08405
HGLibA_00570	ACSM1	x	0	0	20	10	40	40	18	1.25527	-1.71	-4.98626	-1.39745	0.162	NA	1.47712	-0.361	-1.35	0.30566
HGLibA_00571	ACSM2A	x	10	34	589	202	251	177	210	2.32222	-1.14	-2.13828	-1.17756	0.239	NA	2.32222	0.157	-1.3	0.45376
HGLibA_00572	ACSM2A	x	15	401	0	49	74	109	108	2.03342	-0.442	-1.87223	-0.401716	0.688	NA	1.88837	-0.168	-0.274	0.736113
HGLibA_00573	ACSM2A	x	573	658	145	219	130	184	318	2.50243	1.02	1.14711	1.20225	0.229	NA	2.24961	0.101	0.919	2.02792
HGLibA_00574	ACSM2B	x	203	302	177	382	155	210	238	2.37658	-0.0687	-0.0720697	-0.0821465	0.935	NA	2.3962	0.218	-0.287	0.953497
HGLibA_00575	ACSM2B	x	29	65	28	127	92	61	67	1.82607	-1.02	-1.24676	-1.07614	0.282	NA	1.97004	-0.105	-0.915	0.493116
HGLibA_00576	ACSM2B	x	506	15	83	143	94	218	176	2.24551	-0.435	-0.841563	-0.468603	0.639	NA	2.18089	0.0511	-0.486	0.739694
HGLibA_00577	ACSM3	x	418	0	196	108	69	86	146	2.16435	0.388	-0.00670462	0.36181	0.717	NA	1.94283	-0.126	0.514	1.30858
HGLibA_00578	ACSM3	x	475	317	486	135	251	348	335	2.52504	0.754	0.869192	0.925091	0.355	NA	2.38857	0.211	0.543	1.68646
HGLibA_00579	ACSM3	x	41	304	22	112	178	193	142	2.15229	-0.905	-1.28402	-0.980718	0.327	NA	2.20683	0.07	-0.975	0.534033
HGLibA_00580	ACSM4	x	5	2	10	21	32	2	12	1.07918	-0.861	-1.51645	-0.700504	0.484	NA	1.26324	-0.352	-0.509	0.550571
HGLibA_00581	ACSM4	x	52	76	113	243	209	76	128	2.10721	-0.897	-1.06824	-0.99417	0.32	NA	2.24551	0.0984	-0.995	0.537002
HGLibA_00582	ACSM4	x	213	134	125	254	244	161	188	2.27416	-0.431	-0.494038	-0.51817	0.604	NA	2.34176	0.173	-0.604	0.741747
HGLibA_00583	ACSM5	x	51	0	52	47	24	31	34	1.53148	-0.309	-1.03022	-0.269781	0.787	NA	1.53148	-0.353	0.044	0.807201
HGLibA_00584	ACSM5	x	61	96	99	98	139	79	95	1.97772	-0.254	-0.299516	-0.283399	0.777	NA	2.02257	-0.0633	-0.191	0.838568
HGLibA_00585	ACSM5	x	61	0	14	66	99	142	64	1.80618	-1.91	-3.49751	-1.7464	0.0807	NA	2.01002	-0.0734	-1.84	0.266093
HGLibA_00586	ACSS1	x	25	52	54	108	51	60	58	1.76343	-0.581	-0.719053	-0.595483	0.552	NA	1.86332	-0.186	-0.395	0.6685
HGLibA_00587	ACSS1	x	75	151	34	130	94	50	89	1.94939	-0.168	-0.226197	-0.18381	0.854	NA	1.96063	-0.112	-0.056	0.890076
HGLibA_00588	ACSS1	x	11	75	20	43	3	46	33	1.51851	0.0159	-0.0987168	0.0141155	0.989	NA	1.48667	-0.36	0.376	1.01108
HGLibA_00589	ACSS2	x	219	277	498	127	64	119	217	2.33646	1.44	1.6608	1.73024	0.0836	NA	2.01424	-0.07	1.51	2.71321
HGLibA_00590	ACSS2	x	162	59	141	127	191	148	138	2.13988	-0.372	-0.4537	-0.423484	0.672	NA	2.19126	0.0587	-0.431	0.772711
HGLibA_00591	ACSS2	x	97	696	222	77	166	78	223	2.3483	1.18	1.31236	1.40491	0.16	NA	2.02938	-0.0579	1.24	2.26577
HGLibA_00592	ACSS3	x	33	88	0	183	185	181	112	2.04922	-2.06	-3.30527	-1.96578	0.0493	NA	2.26245	0.111	-2.17	0.239816
HGLibA_00593	ACSS3	x	93	61	1651	30	64	12	318	2.50243	2.03	2.35922	2.06599	0.0388	NA	1.54818	-0.35	2.38	4.08405
HGLibA_00594	ACSS3	x	21	17	0	5	79	31	26	1.41497	-1.01	-2.20446	-0.850179	0.395	NA	1.58358	-0.34	-0.67	0.496546
HGLibA_00595	ACTA1	x	401	1197	387	230	588	279	514	2.71096	0.691	0.766903	0.881877	0.378	0.481	2.56309	0.362	0.329	1.6144
HGLibA_00596	ACTA1	x	241	187	228	396	208	141	234	2.36922	-0.0671	-0.0614351	-0.0809491	0.935	NA	2.39504	0.217	-0.284	0.954555
HGLibA_00597	ACTA1	x	154	482	12881	148	212	168	2341	3.3694	2.05	2.0687	2.19796	0.028	0.145	2.24551	0.0984	1.95	4.14106
HGLibA_00598	ACTA2	x	77	61	2393	112	99	113	476	2.67761	0.941	0.716665	1.01536	0.31	0.43	2.03342	-0.0547	0.996	1.91986
HGLibA_00599	ACTA2	x	0	111	4	44	22	68	42	1.62325	-0.955	-3.56652	-0.826295	0.409	NA	1.64998	-0.316	-0.639	0.515842
HGLibA_00600	ACTA2	x	161	21	0	45	12	0	40	1.60206	0.97	1.08899	0.869885	0.384	NA	1.27875	-0.353	1.32	1.95884
HGLibA_00601	ACTB	x	0	15	0	9	28	40	15	1.17609	-1.63	-4.94292	-1.31795	0.188	NA	1.40937	-0.361	-1.27	0.323088
HGLibA_00602	ACTB	x	29	8	32	50	46	39	34	1.53148	-0.844	-1.16745	-0.800085	0.424	NA	1.65321	-0.314	-0.53	0.557097
HGLibA_00603	ACTB	x	773	667	1961	600	306	605	819	2.91328	0.953	1.06323	1.21695	0.224	0.361	2.70214	0.491	0.462	1.93589
HGLibA_00604	ACTBL2	x	182	86	2143	164	229	316	520	2.716	0.553	0.445735	0.631726	0.528	0.598	2.37352	0.199	0.354	1.46713
HGLibA_00605	ACTBL2	x	52	84	722	115	135	250	226	2.35411	0.00473	-0.131869	0.00546643	0.996	NA	2.22185	0.081	-0.0763	1.00328
HGLibA_00606	ACTBL2	x	298	2009	290	178	317	225	553	2.74273	1.14	1.234	1.38649	0.166	0.313	2.38021	0.204	0.936	2.20381
HGLibA_00607	ACTC1	x	123	65	69	168	152	67	107	2.02938	-0.471	-0.543686	-0.530833	0.596	NA	2.11059	0.00185	-0.473	0.721464
HGLibA_00608	ACTC1	x	0	2	6	10	3	5	4	0.60206	-0.477	-1.67188	-0.387634	0.698	NA	0.778151	-0.246	-0.231	0.71847
HGLibA_00609	ACTC1	x	319	10	0	41	65	65	83	1.91908	-0.501	-2.54478	-0.4505	0.652	NA	1.75587	-0.26	-0.241	0.706617
HGLibA_00610	ACTG1	x	180	71	276	185	206	114	172	2.23553	-0.0565	-0.093804	-0.0643055	0.949	NA	2.22617	0.0842	-0.141	0.961594
HGLibA_00611	ACTG1	x	77	176	83	202	160	103	134	2.1271	-0.437	-0.51645	-0.502154	0.616	NA	2.19033	0.058	-0.495	0.738669
HGLibA_00612	ACTG1	x	0	0	0	12	1	3	3	0.477121	-1.19	-4.33953	-1.03439	0.301	NA	0.726999	-0.228	-0.962	0.438303
HGLibA_00613	ACTG2	x	136	113	335	193	335	165	213	2.32838	-0.292	-0.359451	-0.339866	0.734	NA	2.36361	0.191	-0.483	0.816769
HGLibA_00614	ACTG2	x	246	0	0	102	34	36	70	1.8451	-0.951	-5.41077	-0.839312	0.401	NA	1.75841	-0.258	-0.693	0.517274
HGLibA_00615	ACTG2	x	218	149	191	266	98	292	202	2.30535	-0.107	-0.102321	-0.127698	0.898	NA	2.33978	0.171	-0.278	0.928517
HGLibA_00616	ACTL10	x	0	44	111	30	54	71	52	1.716	-0.467	-1.28554	-0.423722	0.672	NA	1.71321	-0.286	-0.181	0.723467
HGLibA_00617	ACTL10	x	18	13	0	41	3	0	12	1.07918	-0.00222	0.300067	-0.00178045	0.999	NA	1.16633	-0.34	0.338	0.998462
HGLibA_00618	ACTL10	x	159	122	224	350	312	456	270	2.43136	-1.03	-1.17259	-1.27782	0.201	NA	2.57132	0.369	-1.4	0.48971
HGLibA_00619	ACTL6A	x	23	0	151	72	49	149	74	1.86923	-1.16	-2.28956	-1.09408	0.274	NA	1.95424	-0.117	-1.04	0.447513
HGLibA_00620	ACTL6A	x	5	94	0	56	71	116	57	1.75587	-1.61	-3.54289	-1.44032	0.15	NA	1.90849	-0.152	-1.46	0.327598
HGLibA_00621	ACTL6A	x	69	443	1808	554	253	267	566	2.75282	0.421	0.380969	0.455389	0.649	0.696	2.55388	0.354	0.067	1.33886
HGLibA_00622	ACTL6B	x	662	0	22	105	31	54	146	2.16435	0.0128	-1.33207	0.0121843	0.99	NA	1.80163	-0.229	0.242	1.00891
HGLibA_00623	ACTL6B	x	128	1130	93	70	168	270	310	2.49136	0.677	0.727457	0.757598	0.449	NA	2.22874	0.0861	0.591	1.59881
HGLibA_00624	ACTL6B	x	69	10	115	57	133	80	77	1.88649	-0.53	-0.767262	-0.534173	0.593	NA	1.95424	-0.117	-0.413	0.692555
HGLibA_00625	ACTL7A	x	210	334	129	312	154	249	231	2.36361	-0.122	-0.151304	-0.144079	0.885	NA	2.37718	0.202	-0.324	0.918913
HGLibA_00626	ACTL7A	x	7994	182	1443	267	217	296	1733	3.2388	2.09	2.30775	2.34842	0.0189	0.126	2.41497	0.233	1.86	4.25748
HGLibA_00627	ACTL7A	x	128	71	1028	151	99	120	266	2.42488	0.709	0.680963	0.796735	0.426	NA	2.09108	-0.0117	0.721	1.63467
HGLibA_00628	ACTL7B	x	578	80	60	95	82	144	173	2.23805	0.415	0.373007	0.456001	0.648	NA	2.02938	-0.0579	0.473	1.3333
HGLibA_00629	ACTL7B	x	23	29	24	123	48	36	47	1.6721	-1.01	-1.23088	-1.00738	0.314	NA	1.83885	-0.203	-0.807	0.496546
HGLibA_00630	ACTL7B	x	441	180	0	93	191	205	185	2.26717	-0.164	-0.723207	-0.150745	0.88	NA	2.21219	0.074	-0.238	0.892547
HGLibA_00631	ACTL8	x	29	426	222	20	62	110	145	2.16137	1.29	1.4349	1.45405	0.146	NA	1.80618	-0.226	1.52	2.44528
HGLibA_00632	ACTL8	x	375	115	153	246	312	151	225	2.35218	-0.211	-0.258421	-0.249638	0.803	NA	2.37352	0.199	-0.41	0.863938
HGLibA_00633	ACTL8	x	0	0	117	51	75	48	48	1.68124	-1.29	-6.3435	-1.10327	0.27	NA	1.76343	-0.255	-1.04	0.408951
HGLibA_00634	ACTL9	x	296	478	1280	153	157	77	407	2.60959	1.86	2.14895	2.17633	0.0295	NA	2.11059	0.00185	1.86	3.63008
HGLibA_00635	ACTL9	x	10	0	40	13	82	76	37	1.5682	-1.32	-2.18529	-1.14778	0.251	NA	1.75587	-0.26	-1.06	0.400535
HGLibA_00636	ACTL9	x	283	52	314	57	25	25	126	2.10037	2.01	2.34185	2.22941	0.0258	NA	1.55226	-0.349	2.36	4.02782
HGLibA_00637	ACTN1	x	13	482	75	154	65	112	150	2.17609	-0.0861	-0.463144	-0.0873307	0.93	NA	2.04271	-0.0474	-0.0387	0.942066
HGLibA_00638	ACTN1	x	185	533	274	106	247	95	240	2.38021	1.01	1.14687	1.23347	0.217	NA	2.17416	0.0462	0.964	2.01391
HGLibA_00639	ACTN1	x	28	15	73	106	108	19	58	1.76343	-0.805	-1.13804	-0.781918	0.434	NA	1.89023	-0.166	-0.639	0.572362
HGLibA_00640	ACTN2	x	79	724	859	111	101	101	329	2.5172	1.68	1.93272	1.91014	0.0561	NA	2.01842	-0.0667	1.75	3.20428
HGLibA_00641	ACTN2	x	64	90	107	102	12	64	73	1.86332	0.67	0.946362	0.68856	0.491	NA	1.7733	-0.248	0.918	1.59107
HGLibA_00642	ACTN2	x	608	84	240	247	268	229	279	2.4456	-0.0172	-0.084571	-0.020052	0.984	NA	2.39445	0.216	-0.233	0.988149
HGLibA_00643	ACTN4	x	52	587	64	153	260	64	197	2.29447	-0.0178	-0.113467	-0.0204018	0.984	NA	2.2014	0.0661	-0.0839	0.987738
HGLibA_00644	ACTN4	x	31	0	0	46	26	108	35	1.54407	-2.1	-6.01352	-1.78451	0.0743	NA	1.77815	-0.245	-1.86	0.233258
HGLibA_00645	ACTN4	x	0	0	0	9	99	58	28	1.44716	-4.37	-7.76603	-3.62206	0.000292	NA	1.74299	-0.268	-4.1	0.0483614
HGLibA_00646	ACTR10	x	0	8	24	4	12	20	11	1.04139	-0.312	-1.31691	-0.251371	0.802	NA	1.07918	-0.325	0.013	0.805524
HGLibA_00647	ACTR10	x	228	161	502	135	221	299	258	2.41162	0.319	0.354441	0.387278	0.699	NA	2.33912	0.171	0.148	1.24747
HGLibA_00648	ACTR10	x	0	13	0	21	23	3	10	1	-1.18	-3.92997	-0.938999	0.348	NA	1.19498	-0.344	-0.836	0.441351
HGLibA_00649	ACTR1A	x	221	277	1371	340	228	407	474	2.67578	0.451	0.461529	0.548829	0.583	0.641	2.51188	0.316	0.135	1.36699
HGLibA_00650	ACTR1A	x	87	138	367	64	89	38	130	2.11394	1.18	1.39027	1.30282	0.193	NA	1.80391	-0.227	1.41	2.26577
HGLibA_00651	ACTR1A	x	1458	424	0	299	210	70	410	2.61278	0.612	0.035106	0.58709	0.557	NA	2.28556	0.129	0.483	1.52838
HGLibA_00652	ACTR1B	x	36	34	14	26	62	73	41	1.61278	-0.708	-0.919103	-0.685195	0.493	NA	1.7297	-0.276	-0.432	0.612168
HGLibA_00653	ACTR1B	x	354	32	81	30	7	26	88	1.94448	2.09	2.46455	2.24931	0.0245	NA	1.32222	-0.357	2.45	4.25748
HGLibA_00654	ACTR1B	x	11	0	12	27	17	9	13	1.11394	-0.792	-1.94257	-0.639905	0.522	NA	1.24715	-0.35	-0.442	0.577543
HGLibA_00655	ACTR2	x	0	11	32	10	20	17	15	1.17609	-0.373	-1.41191	-0.304611	0.761	NA	1.19498	-0.344	-0.029	0.772175
HGLibA_00656	ACTR2	x	72	117	113	148	178	130	126	2.10037	-0.527	-0.615221	-0.608823	0.543	NA	2.18184	0.0518	-0.579	0.693996
HGLibA_00657	ACTR2	x	26	0	0	2	36	19	14	1.14613	-0.777	-5.48761	-0.619501	0.536	NA	1.27875	-0.353	-0.424	0.583579
HGLibA_00658	ACTR3	x	13	161	22	97	70	91	76	1.88081	-0.867	-1.35298	-0.878918	0.379	NA	1.9345	-0.132	-0.735	0.548286
HGLibA_00659	ACTR3	x	29	120	0	135	350	91	121	2.08279	-2.08	-3.23085	-2.05033	0.0403	NA	2.2833	0.127	-2.21	0.236514
HGLibA_00660	ACTR3	x	18	10	310	141	86	116	114	2.0569	-1	-1.76422	-1.03268	0.302	NA	2.05817	-0.0355	-0.964	0.5
HGLibA_00661	ACTR3B	x	93	61	381	98	94	121	141	2.14922	0.316	0.303078	0.357356	0.721	NA	2.01842	-0.0667	0.383	1.24487
HGLibA_00662	ACTR3B	x	239	67	40	263	169	248	171	2.233	-1.11	-1.36119	-1.26894	0.204	NA	2.35539	0.184	-1.29	0.463294
HGLibA_00663	ACTR3B	x	519	205	192	255	418	409	333	2.52244	-0.319	-0.390388	-0.383106	0.702	NA	2.55711	0.357	-0.676	0.801625
HGLibA_00664	ACTR3C	x	139	126	183	175	229	205	176	2.24551	-0.393	-0.451986	-0.469851	0.638	NA	2.3075	0.146	-0.539	0.761544
HGLibA_00665	ACTR3C	x	480	354	34	244	114	91	220	2.34242	0.483	0.456511	0.551413	0.581	NA	2.17513	0.0469	0.436	1.39765
HGLibA_00666	ACTR3C	x	13	413	177	138	120	54	152	2.18184	0.423	0.41155	0.436186	0.663	NA	2.01703	-0.0678	0.491	1.34071
HGLibA_00667	ACTR5	x	84	46	228	85	80	63	98	1.99123	0.316	0.325519	0.342097	0.732	NA	1.88081	-0.173	0.489	1.24487
HGLibA_00668	ACTR5	x	61	76	36	93	36	78	63	1.79934	-0.193	-0.23329	-0.200021	0.841	NA	1.83885	-0.203	0.01	0.874785
HGLibA_00669	ACTR5	x	395	31	22	41	21	15	88	1.94448	1.32	1.42655	1.38625	0.166	NA	1.40937	-0.361	1.68	2.49666
HGLibA_00670	ACTR6	x	41	23	16	43	37	48	35	1.54407	-0.582	-0.774756	-0.558334	0.577	NA	1.63009	-0.324	-0.258	0.668037
HGLibA_00671	ACTR6	x	33	0	22	47	85	49	39	1.59106	-1.34	-2.34142	-1.17699	0.239	NA	1.78056	-0.243	-1.1	0.395021
HGLibA_00672	ACTR6	x	34	78	0	109	29	48	50	1.69897	-0.844	-1.95524	-0.750986	0.453	NA	1.79239	-0.235	-0.609	0.557097
HGLibA_00673	ACTR8	x	26	50	171	83	116	68	86	1.9345	-0.385	-0.569986	-0.406301	0.685	NA	1.94939	-0.121	-0.264	0.765779
HGLibA_00674	ACTR8	x	210	82	14	135	72	169	114	2.0569	-0.502	-0.733935	-0.524118	0.6	NA	2.09807	-0.0068	-0.495	0.706127
HGLibA_00675	ACTR8	x	144	65	107	217	89	89	118	2.07188	-0.23	-0.261425	-0.263804	0.792	NA	2.11948	0.00795	-0.238	0.852635
HGLibA_00676	ACTRT1	x	29	13	784	57	56	43	164	2.21484	0.464	-0.0523953	0.468724	0.639	NA	1.716	-0.284	0.748	1.37936
HGLibA_00677	ACTRT1	x	23	42	67	47	88	68	56	1.74819	-0.563	-0.707233	-0.582381	0.56	NA	1.83037	-0.209	-0.354	0.676893
HGLibA_00678	ACTRT1	x	115	46	58	225	72	78	99	1.99564	-0.592	-0.681659	-0.666051	0.505	NA	2.09691	-0.00761	-0.584	0.663423
HGLibA_00679	ACTRT2	x	16	0	0	19	0	0	6	0.778151	-0.0824	-0.0942562	-0.0693593	0.945	NA	0.801632	-0.253	0.171	0.944485
HGLibA_00680	ACTRT2	x	105	218	192	130	153	28	138	2.13988	0.745	0.943431	0.823061	0.41	NA	2.01564	-0.0689	0.814	1.67597
HGLibA_00681	ACTRT2	x	44	15	42	135	142	141	86	1.9345	-1.8	-2.18437	-1.95444	0.0506	NA	2.14406	0.0249	-1.82	0.287175
HGLibA_00682	ACTRT3	x	77	0	44	98	45	52	53	1.72428	-0.861	-1.73523	-0.781567	0.434	NA	1.81291	-0.221	-0.64	0.550571
HGLibA_00683	ACTRT3	x	59	61	46	7	7	13	32	1.50515	2.02	2.67332	1.90547	0.0567	NA	0.954243	-0.297	2.32	4.05584
HGLibA_00684	ACTRT3	x	500	46	14	71	126	100	143	2.15534	-0.229	-0.746137	-0.235181	0.814	NA	1.99564	-0.0849	-0.144	0.853226
HGLibA_00685	ACVR1	x	169	436	5503	139	245	311	1134	3.05461	1.57	1.6299	1.8182	0.069	0.208	2.36486	0.192	1.38	2.96905
HGLibA_00686	ACVR1	x	25	27	611	114	84	65	154	2.18752	-0.0487	-0.541366	-0.0500477	0.96	NA	1.94283	-0.126	0.0773	0.966807
HGLibA_00687	ACVR1	x	750	1068	750	309	341	292	585	2.76716	1.28	1.42905	1.64029	0.101	0.246	2.49693	0.303	0.977	2.42839
HGLibA_00688	ACVR1B	x	365	564	62	88	116	172	228	2.35793	0.942	1.09313	1.04349	0.297	NA	2.09807	-0.0068	0.949	1.92119
HGLibA_00689	ACVR1B	x	621	212	206	137	165	84	238	2.37658	1.12	1.27961	1.34501	0.179	NA	2.10947	0.00108	1.12	2.17347
HGLibA_00690	ACVR1B	x	98	84	10	20	30	31	46	1.66276	0.719	0.835119	0.690963	0.49	NA	1.43136	-0.361	1.08	1.64604
HGLibA_00691	ACVR1C	x	67	226	129	125	109	86	124	2.09342	0.238	0.25948	0.268454	0.788	NA	2.02803	-0.059	0.297	1.17936
HGLibA_00692	ACVR1C	x	1341	841	695	488	336	558	710	2.85126	0.922	1.03641	1.17557	0.24	0.375	2.66339	0.454	0.468	1.89474
HGLibA_00693	ACVR1C	x	272	155	99	202	70	111	152	2.18184	0.404	0.469359	0.471345	0.637	NA	2.10608	-0.00126	0.405	1.32317
HGLibA_00694	ACVR2A	x	346	1198	337	333	419	340	496	2.69548	0.476	0.510339	0.592896	0.553	0.619	2.5611	0.36	0.116	1.39088
HGLibA_00695	ACVR2A	x	39	44	454	105	124	132	150	2.17609	-0.229	-0.468873	-0.249916	0.803	NA	2.08039	-0.0192	-0.21	0.853226
HGLibA_00696	ACVR2A	x	239	281	30	87	195	211	174	2.24055	-0.0523	-0.134456	-0.0565486	0.955	NA	2.21573	0.0765	-0.129	0.964398
HGLibA_00697	ACVR2B	x	0	0	0	17	0	15	5	0.69897	-1.32	-5.04682	-1.12593	0.26	NA	1.02803	-0.314	-1.01	0.400535
HGLibA_00698	ACVR2B	x	69	69	56	156	128	113	98	1.99123	-0.878	-1.0271	-0.988564	0.323	NA	2.12167	0.00945	-0.887	0.544121
HGLibA_00699	ACVR2B	x	52	29	371	186	99	122	143	2.15534	-0.479	-0.771877	-0.518729	0.604	NA	2.13247	0.0169	-0.496	0.717475
HGLibA_00700	ACVRL1	x	33	90	248	51	69	96	98	1.99123	0.378	0.381769	0.416117	0.677	NA	1.85733	-0.191	0.569	1.29954
HGLibA_00701	ACVRL1	x	183	1147	367	188	136	291	385	2.58546	0.946	1.05423	1.10253	0.27	NA	2.31175	0.149	0.797	1.92652
HGLibA_00702	ACVRL1	x	341	205	22	153	94	67	147	2.16732	0.356	0.297314	0.396077	0.692	NA	2.01981	-0.0655	0.422	1.27987
HGLibA_00703	ACY1	x	66	94	0	46	39	31	46	1.66276	-0.0483	-0.624022	-0.0428991	0.966	NA	1.58734	-0.339	0.291	0.967075
HGLibA_00704	ACY1	x	0	6	65	53	90	101	52	1.716	-2.01	-3.79979	-1.8429	0.0653	NA	1.91027	-0.151	-1.86	0.248273
HGLibA_00705	ACY1	x	20	46	36	3	89	21	36	1.5563	0.362	0.790086	0.338824	0.735	NA	1.57596	-0.342	0.704	1.28521
HGLibA_00706	ACY3	x	5	15	91	9	93	21	39	1.59106	-0.269	-0.52067	-0.249465	0.803	NA	1.61278	-0.33	0.061	0.829895
HGLibA_00707	ACY3	x	84	6	361	87	69	72	113	2.05308	0.0805	-0.268139	0.0813913	0.935	NA	1.88081	-0.173	0.254	1.05738
HGLibA_00708	ACY3	x	28	791	38	8	12	28	151	2.17898	2.16	2.51919	2.21338	0.0269	NA	1.20412	-0.345	2.5	4.46915
HGLibA_00709	ACYP1	x	563	478	355	148	258	257	343	2.53529	0.955	1.08976	1.17702	0.239	NA	2.34439	0.175	0.78	1.93858
HGLibA_00710	ACYP1	x	38	122	177	175	171	80	127	2.1038	-0.389	-0.508292	-0.424911	0.671	NA	2.15229	0.0306	-0.42	0.763659
HGLibA_00711	ACYP1	x	139	124	67	114	109	211	127	2.1038	-0.319	-0.374509	-0.359994	0.719	NA	2.16037	0.0363	-0.355	0.801625
HGLibA_00712	ACYP2	x	206	178	321	201	174	148	205	2.31175	0.346	0.391527	0.414798	0.678	NA	2.24138	0.0954	0.251	1.27103
HGLibA_00713	ACYP2	x	2565	268	56	84	20	53	508	2.70586	2.64	3.09696	2.91874	0.00351	0.0611	1.71878	-0.283	2.92	6.23332
HGLibA_00714	ACYP2	x	0	6	10	5	36	14	12	1.07918	-1.11	-2.56651	-0.901286	0.367	NA	1.26324	-0.352	-0.758	0.463294
HGLibA_00715	ADA	x	444	27	103	122	60	167	154	2.18752	0.0853	-0.0436766	0.0947989	0.924	NA	2.0657	-0.0299	0.115	1.06091
HGLibA_00716	ADA	x	1181	31	810	338	205	288	476	2.67761	0.543	0.433325	0.601319	0.548	0.615	2.44248	0.256	0.287	1.457
HGLibA_00717	ADA	x	0	0	0	57	8	30	16	1.20412	-3.4	-7.10052	-2.72374	0.00645	NA	1.5006	-0.358	-3.04	0.0947323
HGLibA_00718	ADAD1	x	617	120	1649	535	313	708	657	2.81757	0.108	0.0295873	0.132146	0.895	0.908	2.71489	0.503	-0.395	1.07773
HGLibA_00719	ADAD1	x	347	15	0	35	77	23	83	1.91908	-0.18	-1.99161	-0.164126	0.87	NA	1.65321	-0.314	0.134	0.882703
HGLibA_00720	ADAD1	x	0	0	0	41	4	0	8	0.90309	-1.64	-4.38893	-1.35198	0.176	NA	1.17609	-0.341	-1.3	0.320856
HGLibA_00721	ADAD2	x	354	27	79	147	91	28	121	2.08279	0.392	0.427047	0.422549	0.673	NA	1.94776	-0.122	0.514	1.31221
HGLibA_00722	ADAD2	x	66	134	105	176	217	127	138	2.13988	-0.68	-0.793191	-0.789193	0.43	NA	2.23888	0.0935	-0.774	0.624165
HGLibA_00723	ADAD2	x	527	46	38	174	101	103	165	2.21748	-0.166	-0.382436	-0.185013	0.853	NA	2.10037	-0.0052	-0.161	0.89131
HGLibA_00724	ADAL	x	120	170	214	172	215	153	174	2.24055	-0.107	-0.126388	-0.126572	0.899	NA	2.25527	0.106	-0.213	0.928517
HGLibA_00725	ADAL	x	537	162	3350	227	229	384	815	2.91116	1.22	1.28579	1.43735	0.151	0.299	2.44716	0.26	0.96	2.32947
HGLibA_00726	ADAL	x	0	19	87	28	82	46	44	1.64345	-0.94	-2.23827	-0.84072	0.401	NA	1.716	-0.284	-0.656	0.521233
HGLibA_00727	ADAM10	x	74	0	44	43	60	50	45	1.65321	-0.55	-1.2583	-0.484626	0.628	NA	1.70757	-0.289	-0.261	0.68302
HGLibA_00728	ADAM10	x	0	8	1425	14	3	15	244	2.38739	1.92	1.35848	1.75732	0.0789	NA	1.02803	-0.314	2.23	3.78423
HGLibA_00729	ADAM10	x	0	29	0	64	89	72	42	1.62325	-2.65	-6.5797	-2.29518	0.0217	NA	1.87506	-0.178	-2.47	0.15932
HGLibA_00730	ADAM11	x	124	101	165	75	36	107	101	2.00432	0.787	0.94252	0.884836	0.376	NA	1.86134	-0.188	0.975	1.72548
HGLibA_00731	ADAM11	x	169	262	50	205	56	144	148	2.17026	0.101	0.0851984	0.110577	0.912	NA	2.13033	0.0154	0.0856	1.07252
HGLibA_00732	ADAM11	x	41	101	633	70	225	166	206	2.31387	0.0651	-0.0594747	0.0736426	0.941	NA	2.18658	0.0553	0.0098	1.04616
HGLibA_00733	ADAM12	x	200	203	341	168	148	230	215	2.33244	0.376	0.425351	0.45795	0.647	NA	2.26007	0.109	0.267	1.29774
HGLibA_00734	ADAM12	x	500	2594	173	136	137	81	604	2.78104	2.12	2.35896	2.51056	0.0121	0.103	2.07188	-0.0254	2.15	4.34694
HGLibA_00735	ADAM12	x	183	67	611	130	73	124	198	2.29667	0.813	0.872415	0.941261	0.347	NA	2.03743	-0.0515	0.864	1.75686
HGLibA_00736	ADAM15	x	72	0	216	47	233	113	114	2.0569	-0.458	-0.80588	-0.414557	0.678	NA	2.11727	0.00644	-0.464	0.727995
HGLibA_00737	ADAM15	x	971	19	16	203	50	36	216	2.33445	0.184	-0.194686	0.20254	0.839	NA	1.98378	-0.0943	0.278	1.13603
HGLibA_00738	ADAM15	x	46	46	95	162	74	205	105	2.02119	-1.03	-1.2034	-1.16	0.246	NA	2.16732	0.0412	-1.07	0.48971
HGLibA_00739	ADAM17	x	41	218	187	299	378	377	250	2.39794	-1.28	-1.5304	-1.51213	0.131	NA	2.54572	0.346	-1.63	0.411796
HGLibA_00740	ADAM17	x	47	29	52	130	94	95	74	1.86923	-1.12	-1.34438	-1.21092	0.226	NA	2.02667	-0.0601	-1.06	0.460094
HGLibA_00741	ADAM17	x	367	99	548	348	360	424	358	2.55388	-0.345	-0.444085	-0.415282	0.678	NA	2.57673	0.374	-0.719	0.787308
HGLibA_00742	ADAM18	x	33	55	0	67	156	103	69	1.83885	-1.67	-2.72375	-1.5485	0.122	NA	2.0361	-0.0526	-1.62	0.314253
HGLibA_00743	ADAM18	x	52	80	974	230	340	205	314	2.49693	-0.475	-0.889246	-0.518679	0.604	NA	2.41218	0.231	-0.706	0.719467
HGLibA_00744	ADAM18	x	54	0	10	108	64	59	49	1.6902	-1.86	-3.20099	-1.69282	0.0905	NA	1.88649	-0.169	-1.69	0.275476
HGLibA_00745	ADAM19	x	242	455	121	162	336	147	244	2.38739	0.229	0.247409	0.27999	0.779	NA	2.33244	0.166	0.063	1.17202
HGLibA_00746	ADAM19	x	226	82	119	138	178	258	167	2.22272	-0.435	-0.524222	-0.503574	0.615	NA	2.28179	0.126	-0.561	0.739694
HGLibA_00747	ADAM19	x	34	0	0	0	10	4	8	0.90309	0.189	-3.58497	0.153436	0.878	NA	0.669007	-0.207	0.396	1.13997
HGLibA_00748	ADAM2	x	88	0	0	45	1	52	31	1.49136	-0.689	-2.69939	-0.574993	0.565	NA	1.5141	-0.357	-0.332	0.620284
HGLibA_00749	ADAM2	x	25	8	1298	29	19	119	250	2.39794	0.909	0.5456	0.979455	0.327	NA	1.7456	-0.267	1.18	1.87774
HGLibA_00750	ADAM2	x	0	31	0	8	20	17	13	1.11394	-0.777	-4.37619	-0.620605	0.535	NA	1.17609	-0.341	-0.436	0.583579
HGLibA_00751	ADAM20	x	616	11	191	79	118	96	185	2.26717	0.584	0.485258	0.597807	0.55	NA	1.98975	-0.0896	0.674	1.499
HGLibA_00752	ADAM20	x	39	31	42	70	56	9	41	1.61278	-0.018	0.0783471	-0.0172717	0.986	NA	1.65321	-0.314	0.296	0.987601
HGLibA_00753	ADAM20	x	244	109	885	104	94	90	254	2.40483	1.38	1.551	1.59202	0.111	NA	1.98227	-0.0955	1.48	2.60268
HGLibA_00754	ADAM21	x	13	23	0	126	27	10	33	1.51851	-1.6	-2.86996	-1.42814	0.153	NA	1.73507	-0.273	-1.33	0.329877
HGLibA_00755	ADAM21	x	47	0	67	58	93	288	92	1.96379	-1.68	-2.75305	-1.58914	0.112	NA	2.16534	0.0398	-1.72	0.312083
HGLibA_00756	ADAM21	x	0	13	0	20	0	15	8	0.90309	-0.577	-5.03277	-0.468866	0.639	NA	1.06695	-0.323	-0.254	0.670356
HGLibA_00757	ADAM22	x	224	134	77	288	174	77	162	2.20952	-0.224	-0.247536	-0.266324	0.79	NA	2.25447	0.105	-0.329	0.856188
HGLibA_00758	ADAM22	x	57	80	0	69	80	136	70	1.8451	-0.949	-1.68312	-0.857801	0.391	NA	1.97772	-0.0991	-0.85	0.517991
HGLibA_00759	ADAM22	x	465	285	93	127	167	106	207	2.31597	0.74	0.818559	0.87218	0.383	NA	2.12494	0.0117	0.728	1.67018
HGLibA_00760	ADAM23	x	8	32	54	53	99	76	54	1.73239	-1.21	-1.60071	-1.22012	0.222	NA	1.88081	-0.173	-1.04	0.432269
HGLibA_00761	ADAM23	x	79	178	556	22	83	64	164	2.21484	1.75	2.01624	2.01399	0.044	NA	1.75077	-0.263	2.01	3.36359
HGLibA_00762	ADAM23	x	151	3194	452	207	250	279	756	2.87852	1.17	1.2089	1.34224	0.18	0.323	2.38976	0.212	0.958	2.25012
HGLibA_00763	ADAM28	x	147	570	1072	70	161	208	371	2.56937	1.58	1.75721	1.96426	0.0495	NA	2.16534	0.0398	1.54	2.9897
HGLibA_00764	ADAM28	x	28	15	91	101	65	89	65	1.81291	-1.01	-1.32399	-1.04589	0.296	NA	1.92942	-0.136	-0.874	0.496546
HGLibA_00765	ADAM28	x	49	34	2614	54	66	55	479	2.68034	1.28	0.942431	1.32485	0.185	0.327	1.76592	-0.253	1.53	2.42839
HGLibA_00766	ADAM29	x	228	164	143	67	62	99	127	2.1038	1.06	1.23546	1.21549	0.224	NA	1.88081	-0.173	1.23	2.08493
HGLibA_00767	ADAM29	x	121	78	157	274	184	191	168	2.22531	-0.778	-0.901673	-0.920808	0.357	NA	2.33512	0.168	-0.946	0.583175
HGLibA_00768	ADAM29	x	581	103	73	81	144	122	184	2.26482	0.449	0.425509	0.494979	0.621	NA	2.06321	-0.0317	0.481	1.36509
HGLibA_00769	ADAM30	x	256	187	62	133	109	136	147	2.16732	0.216	0.221968	0.246497	0.805	NA	2.10037	-0.0052	0.221	1.16151
HGLibA_00770	ADAM30	x	264	140	0	88	36	17	91	1.95904	0.688	0.294276	0.64558	0.519	NA	1.6721	-0.306	0.994	1.61105
HGLibA_00771	ADAM30	x	157	94	42	222	197	243	159	2.2014	-1.13	-1.35121	-1.30276	0.193	NA	2.34374	0.175	-1.3	0.456916
HGLibA_00772	ADAM32	x	20	252	71	88	98	200	122	2.08636	-0.552	-0.828002	-0.594669	0.552	NA	2.10947	0.00108	-0.553	0.682074
HGLibA_00773	ADAM32	x	2535	1692	204	544	460	373	968	2.98588	1.07	1.14866	1.27547	0.202	0.342	2.66181	0.453	0.617	2.09943
HGLibA_00774	ADAM32	x	62	11	75	30	102	121	67	1.82607	-0.662	-0.896127	-0.663691	0.507	NA	1.926	-0.139	-0.523	0.632002
HGLibA_00775	ADAM33	x	748	96	246	146	189	299	287	2.45788	0.322	0.30035	0.369272	0.712	NA	2.32497	0.16	0.162	1.25006
HGLibA_00776	ADAM33	x	175	180	101	146	104	166	145	2.16137	0.101	0.115486	0.117523	0.906	NA	2.14197	0.0234	0.0776	1.07252
HGLibA_00777	ADAM33	x	118	0	0	11	11	2	24	1.38021	0.4	-2.52463	0.3267	0.744	NA	0.90309	-0.284	0.684	1.31951
HGLibA_00778	ADAM7	x	124	88	242	350	74	83	160	2.20412	0.0583	0.11068	0.0654233	0.948	NA	2.22789	0.0854	-0.0271	1.04124
HGLibA_00779	ADAM7	x	454	69	69	160	84	259	182	2.26007	-0.135	-0.231983	-0.150812	0.88	NA	2.22445	0.0829	-0.218	0.91067
HGLibA_00780	ADAM7	x	111	0	26	38	48	31	42	1.62325	-0.294	-1.00773	-0.256936	0.797	NA	1.59106	-0.338	0.044	0.815637
HGLibA_00781	ADAM8	x	41	27	1482	9	27	42	271	2.43297	2.18	2.40143	2.34032	0.0193	NA	1.41497	-0.361	2.54	4.53154
HGLibA_00782	ADAM8	x	819	197	4	47	22	12	184	2.26482	2.14	2.30117	2.21327	0.0269	NA	1.43136	-0.361	2.5	4.40762
HGLibA_00783	ADAM8	x	5	0	0	70	8	37	20	1.30103	-2.96	-5.54364	-2.44633	0.0144	NA	1.58358	-0.34	-2.62	0.128514
HGLibA_00784	ADAM9	x	0	0	79	8	17	0	17	1.23045	0.223	-4.34729	0.177659	0.859	NA	0.920819	-0.288	0.511	1.16716
HGLibA_00785	ADAM9	x	518	80	266	280	370	337	308	2.48855	-0.403	-0.531468	-0.470227	0.638	NA	2.5172	0.321	-0.724	0.756284
HGLibA_00786	ADAM9	x	38	15	42	14	9	9	21	1.32222	1.08	1.46912	0.955574	0.339	NA	1.02803	-0.314	1.39	2.11404
HGLibA_00787	ADAMDEC1	x	64	54	192	75	82	59	88	1.94448	0.256	0.267124	0.275588	0.783	NA	1.85733	-0.191	0.447	1.19416
HGLibA_00788	ADAMDEC1	x	31	348	0	148	100	61	115	2.0607	-0.758	-2.29003	-0.709482	0.478	NA	2.01284	-0.0711	-0.687	0.591316
HGLibA_00789	ADAMDEC1	x	730	182	81	103	43	88	204	2.30963	1.43	1.63725	1.6313	0.103	NA	1.89209	-0.165	1.6	2.69447
HGLibA_00790	ADAMTS1	x	478	1126	44	230	285	181	391	2.59218	0.519	0.449678	0.587862	0.557	NA	2.36549	0.192	0.327	1.43296
HGLibA_00791	ADAMTS1	x	1220	776	101	136	300	202	456	2.65896	1.1	1.21339	1.24913	0.212	NA	2.3277	0.162	0.938	2.14355
HGLibA_00792	ADAMTS1	x	82	25	93	276	62	176	119	2.07555	-1.14	-1.32726	-1.30649	0.191	NA	2.23384	0.0898	-1.23	0.45376
HGLibA_00793	ADAMTS10	x	64	54	60	164	115	135	99	1.99564	-1.03	-1.20615	-1.16151	0.245	NA	2.13988	0.022	-1.05	0.48971
HGLibA_00794	ADAMTS10	x	10	514	833	49	161	43	268	2.42813	1.38	1.41367	1.43427	0.151	NA	1.926	-0.139	1.52	2.60268
HGLibA_00795	ADAMTS10	x	916	531	26	182	42	49	291	2.46389	1.64	1.82733	1.80912	0.0704	NA	1.95904	-0.113	1.75	3.11666
HGLibA_00796	ADAMTS12	x	223	50	367	22	52	130	141	2.14922	1.32	1.58026	1.45495	0.146	NA	1.83251	-0.208	1.53	2.49666
HGLibA_00797	ADAMTS12	x	62	331	163	105	140	34	139	2.14301	0.785	0.94107	0.871754	0.383	NA	1.96848	-0.106	0.891	1.72309
HGLibA_00798	ADAMTS12	x	70	88	198	20	152	74	100	2	0.634	0.841844	0.6868	0.492	NA	1.91381	-0.148	0.782	1.55186
HGLibA_00799	ADAMTS13	x	64	55	85	134	67	109	86	1.9345	-0.486	-0.569231	-0.535827	0.592	NA	2.01424	-0.07	-0.416	0.714002
HGLibA_00800	ADAMTS13	x	657	705	79	271	184	158	342	2.53403	0.746	0.786474	0.874841	0.382	NA	2.31034	0.148	0.598	1.67714
HGLibA_00801	ADAMTS13	x	208	23	173	109	89	101	117	2.06819	0.0761	-0.00771359	0.0828615	0.934	NA	1.99855	-0.0826	0.159	1.05416
HGLibA_00802	ADAMTS14	x	161	0	16	200	211	105	116	2.06446	-1.81	-3.23539	-1.69895	0.0893	NA	2.23553	0.0911	-1.9	0.285191
HGLibA_00803	ADAMTS14	x	31	101	38	58	16	54	50	1.69897	0.253	0.309065	0.246917	0.805	NA	1.63009	-0.324	0.577	1.19168
HGLibA_00804	ADAMTS14	x	0	1701	77	8	34	32	309	2.48996	1.87	1.23589	1.78127	0.0749	NA	1.39211	-0.36	2.23	3.65533
HGLibA_00805	ADAMTS15	x	36	0	16	75	26	2	26	1.41497	-0.603	-1.21271	-0.503906	0.614	NA	1.53572	-0.353	-0.25	0.658383
HGLibA_00806	ADAMTS15	x	98	29	367	99	155	141	148	2.17026	-0.147	-0.296225	-0.160165	0.873	NA	2.11948	0.00795	-0.155	0.903127
HGLibA_00807	ADAMTS15	x	0	10	0	22	3	0	6	0.778151	-0.41	-0.938312	-0.339279	0.734	NA	0.920819	-0.288	-0.122	0.752623
HGLibA_00808	ADAMTS16	x	43	0	157	80	25	48	59	1.77085	-0.303	-1.25364	-0.276424	0.782	NA	1.70757	-0.289	-0.014	0.810565
HGLibA_00809	ADAMTS16	x	799	841	1040	315	249	362	601	2.77887	1.37	1.54036	1.76607	0.0774	0.219	2.48949	0.297	1.07	2.58471
HGLibA_00810	ADAMTS16	x	49	0	127	60	56	137	72	1.85733	-0.818	-1.66424	-0.758384	0.448	NA	1.926	-0.139	-0.679	0.567228
HGLibA_00811	ADAMTS17	x	98	27	214	63	133	126	110	2.04139	-0.131	-0.216181	-0.141384	0.888	NA	2.03073	-0.0568	-0.0742	0.913198
HGLibA_00812	ADAMTS17	x	1291	248	85	302	572	351	475	2.67669	-0.277	-0.51318	-0.314161	0.753	0.786	2.61101	0.406	-0.683	0.825305
HGLibA_00813	ADAMTS17	x	34	19	34	57	4	7	26	1.41497	0.705	1.30079	0.633484	0.526	NA	1.35539	-0.359	1.06	1.63014
HGLibA_00814	ADAMTS18	x	7	117	111	33	14	66	58	1.76343	0.577	0.600247	0.557654	0.577	NA	1.57596	-0.342	0.919	1.49174
HGLibA_00815	ADAMTS18	x	305	182	1381	162	241	242	419	2.62221	0.918	1.00074	1.09132	0.275	NA	2.33244	0.166	0.752	1.88949
HGLibA_00816	ADAMTS18	x	0	19	0	73	47	160	50	1.69897	-2.9	-7.04064	-2.52714	0.0115	NA	1.97004	-0.105	-2.8	0.133972
HGLibA_00817	ADAMTS19	x	115	227	24	215	196	155	155	2.19033	-0.844	-1.09885	-0.948903	0.343	NA	2.2757	0.121	-0.965	0.557097
HGLibA_00818	ADAMTS19	x	251	5612	1675	403	294	291	1421	3.15259	1.87	2.1469	2.10589	0.0352	0.159	2.51764	0.321	1.55	3.65533
HGLibA_00819	ADAMTS19	x	231	29	101	123	136	126	124	2.09342	-0.36	-0.517372	-0.394926	0.693	NA	2.10834	0.000302	-0.36	0.779165
HGLibA_00820	ADAMTS2	x	39	0	8	59	83	41	38	1.57978	-1.68	-3.03075	-1.48173	0.138	NA	1.78533	-0.24	-1.44	0.312083
HGLibA_00821	ADAMTS2	x	206	59	107	171	75	190	135	2.13033	-0.252	-0.301798	-0.291834	0.77	NA	2.16237	0.0377	-0.29	0.839731
HGLibA_00822	ADAMTS2	x	129	174	905	133	165	66	262	2.4183	1	1.11859	1.11018	0.267	NA	2.08398	-0.0167	1.02	2
HGLibA_00823	ADAMTS20	x	77	845	208	295	329	199	326	2.51322	-0.0423	-0.142686	-0.0491101	0.961	NA	2.43828	0.253	-0.295	0.971106
HGLibA_00824	ADAMTS20	x	25	15	36	43	88	23	38	1.57978	-0.69	-0.884253	-0.658453	0.51	NA	1.7104	-0.287	-0.403	0.619854
HGLibA_00825	ADAMTS20	x	213	3804	87	206	398	374	847	2.92788	0.528	0.308542	0.583368	0.56	0.623	2.51322	0.318	0.21	1.44193
HGLibA_00826	ADAMTS3	x	62	126	115	62	134	237	123	2.08991	-0.341	-0.376431	-0.390728	0.696	NA	2.15937	0.0356	-0.377	0.789494
HGLibA_00827	ADAMTS3	x	0	0	0	0	16	58	12	1.07918	-2.36	-5.80324	-1.883	0.0597	NA	1.39211	-0.36	-2	0.194791
HGLibA_00828	ADAMTS3	x	423	48	220	81	118	124	169	2.22789	0.62	0.66675	0.685625	0.493	NA	2.03208	-0.0558	0.676	1.53688
HGLibA_00829	ADAMTS4	x	10	61	105	71	147	92	81	1.90849	-0.942	-1.27922	-0.991444	0.321	NA	2.01424	-0.07	-0.872	0.520511
HGLibA_00830	ADAMTS4	x	43	8	52	79	42	107	55	1.74036	-1.09	-1.41304	-1.11427	0.265	NA	1.88081	-0.173	-0.917	0.469761
HGLibA_00831	ADAMTS4	x	26	0	18	74	58	59	39	1.59106	-1.77	-2.97409	-1.58235	0.114	NA	1.80391	-0.227	-1.54	0.293209
HGLibA_00832	ADAMTS5	x	54	13	0	64	4	2	23	1.36173	0.0339	-0.349216	0.0290176	0.977	NA	1.36798	-0.36	0.394	1.02378
HGLibA_00833	ADAMTS5	x	72	92	0	78	55	36	56	1.74819	-0.42	-1.17529	-0.380688	0.703	NA	1.75077	-0.263	-0.157	0.747425
HGLibA_00834	ADAMTS5	x	256	174	99	153	51	115	141	2.14922	0.645	0.763551	0.73784	0.461	NA	2.02667	-0.0601	0.705	1.56374
HGLibA_00835	ADAMTS6	x	0	0	0	0	12	4	3	0.477121	-1.18	-3.93523	-1.02868	0.304	NA	0.726999	-0.228	-0.952	0.441351
HGLibA_00836	ADAMTS6	x	0	0	0	0	0	0	0	#NAME?	NA	NA	NA	NA	NA	#NAME?	NA	NA	NA
HGLibA_00837	ADAMTS6	x	38	107	77	156	273	138	132	2.12057	-1.2	-1.4076	-1.38447	0.166	NA	2.27646	0.122	-1.32	0.435275
HGLibA_00838	ADAMTS7	x	66	0	30	74	17	38	38	1.57978	-0.672	-1.55191	-0.601254	0.548	NA	1.63347	-0.322	-0.35	0.627636
HGLibA_00839	ADAMTS7	x	331	78	2	96	36	58	100	2	0.278	0.00467827	0.271258	0.786	NA	1.80163	-0.229	0.507	1.21251
HGLibA_00840	ADAMTS7	x	400	11	4	20	8	9	75	1.87506	1.3	1.096	1.26379	0.206	NA	1.09108	-0.327	1.63	2.46229
HGLibA_00841	ADAMTS8	x	21	166	73	213	183	60	119	2.07555	-0.75	-0.950914	-0.801228	0.423	NA	2.18184	0.0518	-0.802	0.594604
HGLibA_00842	ADAMTS8	x	128	1667	87	209	228	230	425	2.62839	0.286	0.0976874	0.320816	0.748	NA	2.347	0.177	0.109	1.21926
HGLibA_00843	ADAMTS8	x	247	15	2119	113	70	71	439	2.64246	1.36	1.22144	1.40546	0.16	NA	1.92771	-0.137	1.5	2.56685
HGLibA_00844	ADAMTS9	x	59	27	0	94	31	37	41	1.61278	-0.952	-1.85917	-0.849569	0.396	NA	1.73239	-0.275	-0.677	0.516915
HGLibA_00845	ADAMTS9	x	0	21	0	29	25	136	35	1.54407	-2.18	-6.22627	-1.84107	0.0656	NA	1.80163	-0.229	-1.95	0.220676
HGLibA_00846	ADAMTS9	x	1833	32	2034	238	220	185	757	2.8791	1.56	1.76119	1.64526	0.0999	0.245	2.33109	0.165	1.4	2.94854
HGLibA_00847	ADAMTSL1	x	952	887	234	200	376	313	494	2.69373	0.922	1.03875	1.11235	0.266	0.396	2.47178	0.281	0.641	1.89474
HGLibA_00848	ADAMTSL1	x	34	247	181	133	156	77	138	2.13988	0.089	0.0468821	0.0977643	0.922	NA	2.08636	-0.015	0.104	1.06363
HGLibA_00849	ADAMTSL1	x	331	63	22	115	167	81	130	2.11394	-0.397	-0.661773	-0.429805	0.667	NA	2.08279	-0.0175	-0.38	0.759436
HGLibA_00850	ADAMTSL2	x	318	44	20	62	66	145	109	2.03743	-0.154	-0.408252	-0.157462	0.875	NA	1.95904	-0.113	-0.041	0.898755
HGLibA_00851	ADAMTSL2	x	157	411	127	347	284	332	276	2.44091	-0.565	-0.680623	-0.678155	0.498	NA	2.50651	0.312	-0.877	0.675955
HGLibA_00852	ADAMTSL2	x	124	25	1040	169	105	122	264	2.4216	0.318	0.0458702	0.34257	0.732	NA	2.12057	0.0087	0.309	1.2466
HGLibA_00853	ADAMTSL3	x	5	11	10	54	79	110	45	1.65321	-2.57	-3.24297	-2.55361	0.0107	NA	1.90849	-0.152	-2.42	0.168404
HGLibA_00854	ADAMTSL3	x	139	0	0	0	12	3	26	1.41497	0.747	-3.08569	0.597185	0.55	NA	0.69897	-0.218	0.965	1.6783
HGLibA_00855	ADAMTSL3	x	38	31	516	80	50	57	129	2.11059	0.457	0.298805	0.480176	0.631	NA	1.79472	-0.234	0.691	1.37268
HGLibA_00856	ADAMTSL4	x	128	614	373	186	179	169	275	2.43933	0.733	0.813042	0.870377	0.384	NA	2.25042	0.102	0.631	1.66209
HGLibA_00857	ADAMTSL4	x	28	76	0	38	12	18	29	1.4624	0.0266	-0.734245	0.0226226	0.982	NA	1.35539	-0.359	0.386	1.01861
HGLibA_00858	ADAMTSL4	x	141	65	117	74	233	285	152	2.18184	-0.661	-0.772298	-0.742257	0.458	NA	2.2952	0.136	-0.797	0.63244
HGLibA_00859	ADAMTSL5	x	93	103	28	59	56	34	62	1.79239	0.379	0.425705	0.398698	0.69	NA	1.69607	-0.295	0.674	1.30044
HGLibA_00860	ADAMTSL5	x	23	0	42	11	75	39	32	1.50515	-0.6	-1.0204	-0.510074	0.61	NA	1.61979	-0.328	-0.272	0.659754
HGLibA_00861	ADAMTSL5	x	0	191	28	32	67	21	56	1.74819	0.013	-0.586631	0.0117464	0.991	NA	1.60206	-0.334	0.347	1.00905
HGLibA_00862	ADAP1	x	2	0	16	17	8	116	26	1.41497	-2.28	-3.61518	-2.00175	0.0453	NA	1.6721	-0.306	-1.97	0.205898
HGLibA_00863	ADAP1	x	793	101	234	316	294	174	319	2.50379	0.138	0.101862	0.161964	0.871	NA	2.41719	0.235	-0.097	1.10038
HGLibA_00864	ADAP1	x	49	0	20	83	80	124	59	1.77085	-1.89	-3.19156	-1.74324	0.0813	NA	1.98076	-0.0967	-1.79	0.269807
HGLibA_00865	ADAP2	x	36	1718	0	7	114	9	314	2.49693	1.8	1.54244	1.75751	0.0788	NA	1.63682	-0.321	2.12	3.4822
HGLibA_00866	ADAP2	x	49	44	28	46	192	70	72	1.85733	-0.952	-1.13004	-1.00394	0.315	NA	2.01143	-0.0723	-0.88	0.516915
HGLibA_00867	ADAP2	x	0	10	0	17	11	10	8	0.90309	-1.05	-4.67501	-0.839949	0.401	NA	1.10266	-0.329	-0.721	0.482968
HGLibA_00868	ADAR	x	360	38	81	105	58	169	135	2.13033	0.0713	-0.00682397	0.0789429	0.937	NA	2.04402	-0.0464	0.118	1.05066
HGLibA_00869	ADAR	x	126	57	69	288	195	328	177	2.24797	-1.5	-1.7382	-1.78819	0.0737	NA	2.4319	0.247	-1.75	0.353553
HGLibA_00870	ADAR	x	390	84	242	158	171	162	201	2.3032	0.292	0.303064	0.34046	0.734	NA	2.21396	0.0752	0.217	1.22434
HGLibA_00871	ADARB1	x	395	59	54	83	68	24	114	2.0569	0.953	1.08057	1.05231	0.293	NA	1.76592	-0.253	1.21	1.93589
HGLibA_00872	ADARB1	x	75	99	4	75	117	28	66	1.81954	-0.566	-0.910251	-0.579733	0.562	NA	1.8653	-0.185	-0.381	0.675487
HGLibA_00873	ADARB1	x	256	55	64	122	130	61	115	2.0607	0.0119	-0.0261878	0.0131979	0.989	NA	2.01842	-0.0667	0.0786	1.00828
HGLibA_00874	ADARB2	x	11	8	520	17	12	19	98	1.99123	1.15	0.840912	1.13422	0.257	NA	1.20412	-0.345	1.5	2.21914
HGLibA_00875	ADARB2	x	391	1833	67	133	103	181	451	2.65418	1.32	1.46624	1.43483	0.151	NA	2.14301	0.0241	1.3	2.49666
HGLibA_00876	ADARB2	x	36	63	206	149	260	211	154	2.18752	-1.13	-1.39479	-1.29474	0.195	NA	2.31527	0.152	-1.28	0.456916
HGLibA_00877	ADAT1	x	121	15	107	88	93	33	76	1.88081	0.015	-0.0422805	0.0151875	0.988	NA	1.85329	-0.193	0.208	1.01045
HGLibA_00878	ADAT1	x	26	445	54	83	121	148	146	2.16435	-0.247	-0.520931	-0.267371	0.789	NA	2.06942	-0.0272	-0.22	0.842647
HGLibA_00879	ADAT1	x	15	0	0	60	22	0	16	1.20412	-1.57	-2.76197	-1.25672	0.209	NA	1.43669	-0.361	-1.21	0.336808
HGLibA_00880	ADAT2	x	147	0	663	34	17	29	148	2.17026	1.61	1.52504	1.49595	0.135	NA	1.42597	-0.361	1.97	3.05252
HGLibA_00881	ADAT2	x	272	103	589	149	417	238	295	2.46982	0.128	0.136671	0.146486	0.884	NA	2.42813	0.244	-0.116	1.09278
HGLibA_00882	ADAT2	x	0	21	137	185	41	26	68	1.83251	-0.625	-1.34017	-0.548344	0.583	NA	1.92428	-0.14	-0.485	0.64842
HGLibA_00883	ADAT3	x	136	334	18	216	309	76	182	2.26007	-0.634	-0.853263	-0.734626	0.463	NA	2.30175	0.141	-0.775	0.644387
HGLibA_00884	ADAT3	x	93	205	48	52	26	134	93	1.96848	0.597	0.786344	0.61552	0.538	NA	1.84921	-0.196	0.793	1.51257
HGLibA_00885	ADAT3	x	103	15	22	114	43	119	69	1.83885	-1.06	-1.36667	-1.10519	0.269	NA	1.96379	-0.11	-0.95	0.479632
HGLibA_00886	ADC	x	79	600	591	64	51	138	254	2.40483	1.75	1.99975	2.00465	0.045	NA	1.926	-0.139	1.89	3.36359
HGLibA_00887	ADC	x	922	380	32	230	181	235	330	2.51851	0.378	0.29073	0.412069	0.68	NA	2.33311	0.166	0.212	1.29954
HGLibA_00888	ADC	x	98	90	0	72	106	60	71	1.85126	-0.626	-1.40524	-0.574616	0.566	NA	1.89946	-0.159	-0.467	0.64797
HGLibA_00889	ADCK1	x	342	352	1349	154	191	204	432	2.63548	1.41	1.57336	1.72866	0.0839	NA	2.26245	0.111	1.3	2.65737
HGLibA_00890	ADCK1	x	21	120	38	28	115	112	72	1.85733	-0.513	-0.631935	-0.545951	0.585	NA	1.92942	-0.136	-0.377	0.700764
HGLibA_00891	ADCK1	x	282	174	42	130	192	133	159	2.2014	-0.127	-0.2176	-0.14379	0.886	NA	2.18089	0.0511	-0.178	0.915734
HGLibA_00892	ADCK2	x	85	130	464	177	163	140	193	2.28556	0.125	0.0845685	0.142704	0.887	NA	2.20412	0.0681	0.0569	1.09051
HGLibA_00893	ADCK2	x	387	128	115	134	99	106	162	2.20952	0.602	0.668766	0.704386	0.481	NA	2.05308	-0.0394	0.641	1.51782
HGLibA_00894	ADCK2	x	323	302	256	397	268	390	323	2.5092	-0.218	-0.244598	-0.271567	0.786	NA	2.54613	0.347	-0.565	0.859756
HGLibA_00895	ADCK3	x	59	52	81	72	62	88	69	1.83885	-0.183	-0.220049	-0.196272	0.844	NA	1.86923	-0.182	-0.001	0.880869
HGLibA_00896	ADCK3	x	11	71	0	71	45	62	43	1.63347	-1.3	-2.84627	-1.15151	0.25	NA	1.7733	-0.248	-1.05	0.406126
HGLibA_00897	ADCK3	x	21	11	30	61	107	101	55	1.74036	-1.74	-2.17237	-1.77683	0.0756	NA	1.95263	-0.118	-1.62	0.29937
HGLibA_00898	ADCK4	x	49	92	56	133	87	96	86	1.9345	-0.593	-0.713047	-0.648661	0.517	NA	2.02257	-0.0633	-0.53	0.662963
HGLibA_00899	ADCK4	x	128	27	38	138	70	97	83	1.91908	-0.752	-0.945975	-0.817096	0.414	NA	2.00718	-0.0757	-0.676	0.59378
HGLibA_00900	ADCK4	x	75	31	10	52	157	137	77	1.88649	-1.41	-1.92701	-1.43137	0.152	NA	2.06195	-0.0327	-1.38	0.376312
HGLibA_00901	ADCK5	x	414	459	79	98	215	233	250	2.39794	0.537	0.609283	0.606499	0.544	NA	2.26007	0.109	0.428	1.45095
HGLibA_00902	ADCK5	x	177	2116	185	172	286	68	501	2.69984	1.34	1.4587	1.60036	0.11	0.255	2.24386	0.0972	1.24	2.53151
HGLibA_00903	ADCK5	x	226	73	0	95	142	75	102	2.0086	-0.607	-1.55155	-0.565218	0.572	NA	2.01703	-0.0678	-0.539	0.656561
HGLibA_00904	ADCY1	x	231	65	0	62	48	92	83	1.91908	-0.0402	-0.482918	-0.0362537	0.971	NA	1.82823	-0.211	0.171	0.97252
HGLibA_00905	ADCY1	x	51	250	425	193	485	187	265	2.42325	-0.44	-0.595563	-0.508786	0.611	NA	2.45989	0.271	-0.711	0.737135
HGLibA_00906	ADCY1	x	0	199	18	12	56	28	52	1.716	0.00279	-0.918247	0.00254243	0.998	NA	1.50515	-0.358	0.361	1.00194
HGLibA_00907	ADCY10	x	26	2647	40	10	41	83	474	2.67578	1.79	1.8167	1.84547	0.065	0.204	1.64998	-0.316	2.11	3.45815
HGLibA_00908	ADCY10	x	39	15	0	54	41	57	34	1.53148	-1.32	-2.43601	-1.14864	0.251	NA	1.70472	-0.29	-1.03	0.400535
HGLibA_00909	ADCY10	x	29	63	175	54	51	41	69	1.83885	0.453	0.488674	0.468195	0.64	NA	1.68723	-0.299	0.752	1.36888
HGLibA_00910	ADCY2	x	1553	101	50	135	104	210	359	2.55509	0.52	0.32805	0.559345	0.576	NA	2.17513	0.0469	0.473	1.43396
HGLibA_00911	ADCY2	x	82	168	314	193	84	149	165	2.21748	0.276	0.314925	0.314608	0.753	NA	2.15229	0.0306	0.245	1.21083
HGLibA_00912	ADCY2	x	7	8	16	53	29	64	30	1.47712	-1.7	-2.25482	-1.58846	0.112	NA	1.68723	-0.299	-1.4	0.307786
HGLibA_00913	ADCY3	x	56	76	81	69	190	107	96	1.98227	-0.585	-0.673716	-0.652983	0.514	NA	2.08636	-0.015	-0.57	0.666649
HGLibA_00914	ADCY3	x	138	455	22	230	285	124	209	2.32015	-0.567	-0.827444	-0.646099	0.518	NA	2.32838	0.162	-0.729	0.675019
HGLibA_00915	ADCY3	x	29	6	0	70	27	40	29	1.4624	-1.71	-3.0569	-1.48216	0.138	NA	1.6596	-0.312	-1.4	0.30566
HGLibA_00916	ADCY4	x	0	168	0	0	17	0	31	1.49136	1.68	1.49355	1.3649	0.172	NA	0.753328	-0.238	1.92	3.20428
HGLibA_00917	ADCY4	x	0	2	0	0	4	0	1	0	-0.221	-0.363113	-0.195143	0.845	NA	0.124939	0.0488	-0.27	0.857971
HGLibA_00918	ADCY4	x	326	560	220	134	21	128	232	2.36549	1.7	2.11749	1.87981	0.0601	NA	1.97467	-0.101	1.8	3.24901
HGLibA_00919	ADCY5	x	23	747	556	62	105	119	269	2.42975	1.32	1.38779	1.45121	0.147	NA	1.97924	-0.0979	1.42	2.49666
HGLibA_00920	ADCY5	x	839	65	62	65	69	72	195	2.29003	0.972	0.976382	1.05799	0.29	NA	1.83675	-0.205	1.18	1.96156
HGLibA_00921	ADCY5	x	632	153	155	338	362	150	298	2.47422	-0.0554	-0.0899389	-0.066621	0.947	NA	2.4523	0.265	-0.32	0.962328
HGLibA_00922	ADCY6	x	344	94	22	93	104	75	122	2.08636	0.119	-0.0148261	0.128069	0.898	NA	1.95745	-0.115	0.234	1.08598
HGLibA_00923	ADCY6	x	593	55	56	142	94	85	171	2.233	0.275	0.177058	0.309112	0.757	NA	2.02938	-0.0579	0.333	1.20999
HGLibA_00924	ADCY6	x	43	2	22	70	42	64	40	1.60206	-1.36	-2.0566	-1.28218	0.2	NA	1.76839	-0.252	-1.11	0.389582
HGLibA_00925	ADCY7	x	26	0	2	4	28	4	11	1.04139	-0.303	-1.27233	-0.241741	0.809	NA	1.07918	-0.325	0.022	0.810565
HGLibA_00926	ADCY7	x	36	113	69	54	131	150	92	1.96379	-0.54	-0.638927	-0.600113	0.548	NA	2.04792	-0.0433	-0.497	0.687771
HGLibA_00927	ADCY7	x	0	0	2	38	31	7	13	1.11394	-2.41	-6.0048	-1.93075	0.0535	NA	1.40369	-0.361	-2.05	0.188156
HGLibA_00928	ADCY8	x	77	61	71	109	274	186	130	2.11394	-1.17	-1.35404	-1.3329	0.183	NA	2.27799	0.123	-1.29	0.444421
HGLibA_00929	ADCY8	x	383	210	75	179	165	179	198	2.29667	0.106	0.0811062	0.123462	0.902	NA	2.24138	0.0954	0.0106	1.07624
HGLibA_00930	ADCY8	x	57	124	14	102	157	84	90	1.95424	-0.942	-1.22208	-1.018	0.309	NA	2.05817	-0.0355	-0.906	0.520511
HGLibA_00931	ADCY9	x	151	122	24	138	100	200	122	2.08636	-0.59	-0.773939	-0.636045	0.525	NA	2.16435	0.0391	-0.629	0.664343
HGLibA_00932	ADCY9	x	359	216	191	408	401	579	359	2.55509	-0.781	-0.892062	-0.96693	0.334	NA	2.66527	0.456	-1.24	0.581963
HGLibA_00933	ADCY9	x	468	122	704	290	96	265	324	2.51055	0.742	0.81568	0.919609	0.358	NA	2.33646	0.169	0.573	1.67249
HGLibA_00934	ADCYAP1	x	457	94	0	2	39	150	124	2.09342	0.724	1.20804	0.621975	0.534	NA	1.80391	-0.227	0.951	1.65176
HGLibA_00935	ADCYAP1	x	15	96	677	78	54	97	170	2.23045	0.645	0.537109	0.68019	0.496	NA	1.88271	-0.172	0.817	1.56374
HGLibA_00936	ADCYAP1	x	8	153	46	54	37	95	66	1.81954	-0.31	-0.658816	-0.305862	0.76	NA	1.79239	-0.235	-0.075	0.806642
HGLibA_00937	ADCYAP1R1	x	25	0	16	80	47	62	38	1.57978	-1.85	-3.11872	-1.64356	0.1	NA	1.79934	-0.231	-1.62	0.277392
HGLibA_00938	ADCYAP1R1	x	16	0	0	7	18	72	19	1.27875	-1.48	-5.65178	-1.19944	0.23	NA	1.50965	-0.357	-1.12	0.358489
HGLibA_00939	ADCYAP1R1	x	49	19	476	115	113	236	168	2.22531	-0.602	-0.951257	-0.665308	0.506	NA	2.1894	0.0573	-0.659	0.65884
HGLibA_00940	ADD1	x	36	550	22	20	33	83	124	2.09342	0.913	0.956	0.923645	0.356	NA	1.65642	-0.313	1.23	1.88296
HGLibA_00941	ADD1	x	288	23	64	288	146	170	163	2.21219	-1.05	-1.35125	-1.18922	0.234	NA	2.30392	0.143	-1.19	0.482968
HGLibA_00942	ADD1	x	161	396	36	123	57	205	163	2.21219	0.275	0.271557	0.288943	0.773	NA	2.10834	0.000302	0.275	1.20999
HGLibA_00943	ADD2	x	70	895	85	262	231	235	296	2.47129	-0.327	-0.601153	-0.366212	0.714	NA	2.38501	0.208	-0.535	0.797192
HGLibA_00944	ADD2	x	200	1709	173	205	105	151	424	2.62737	1.13	1.22279	1.26964	0.204	NA	2.18658	0.0553	1.07	2.18859
HGLibA_00945	ADD2	x	752	552	181	180	157	230	342	2.53403	1.06	1.2115	1.2675	0.205	NA	2.27646	0.122	0.938	2.08493
HGLibA_00946	ADD3	x	85	233	196	83	153	211	160	2.20412	0.158	0.177971	0.187437	0.851	NA	2.17319	0.0455	0.112	1.11574
HGLibA_00947	ADD3	x	106	308	30	94	92	170	133	2.12385	-0.0287	-0.126041	-0.0306297	0.976	NA	2.07433	-0.0236	-0.0051	0.980303
HGLibA_00948	ADD3	x	5	0	0	30	8	36	13	1.11394	-2.21	-5.2253	-1.77513	0.0759	NA	1.39211	-0.36	-1.85	0.216134
HGLibA_00949	ADH1A	x	26	304	121	61	24	27	94	1.97313	1.33	1.67071	1.3541	0.176	NA	1.5721	-0.344	1.67	2.51403
HGLibA_00950	ADH1A	x	3457	0	91	17	53	14	605	2.78176	2.16	2.54397	1.93858	0.0526	0.187	1.44716	-0.361	2.52	4.46915
HGLibA_00951	ADH1A	x	796	772	155	172	318	154	394	2.5955	1.06	1.17346	1.28594	0.198	NA	2.33176	0.165	0.895	2.08493
HGLibA_00952	ADH1B	x	182	294	179	462	332	267	286	2.45637	-0.612	-0.697066	-0.752623	0.452	NA	2.54859	0.349	-0.961	0.654289
HGLibA_00953	ADH1B	x	215	54	71	248	241	250	180	2.25527	-1.17	-1.40489	-1.36111	0.173	NA	2.39152	0.214	-1.38	0.444421
HGLibA_00954	ADH1B	x	77	1502	333	277	236	203	438	2.64147	0.586	0.555401	0.658432	0.51	NA	2.37779	0.202	0.384	1.50108
HGLibA_00955	ADH4	x	482	23	79	107	57	168	153	2.18469	0.0255	-0.171214	0.0277974	0.978	NA	2.04402	-0.0464	0.0719	1.01783
HGLibA_00956	ADH4	x	151	57	32	106	161	215	120	2.07918	-0.998	-1.26559	-1.0872	0.277	NA	2.20593	0.0694	-1.07	0.500694
HGLibA_00957	ADH4	x	36	124	40	76	56	78	68	1.83251	-0.224	-0.323693	-0.233582	0.815	NA	1.8451	-0.199	-0.025	0.856188
HGLibA_00958	ADH5	x	390	36	32	224	238	124	174	2.24055	-0.968	-1.35924	-1.07042	0.284	NA	2.29078	0.133	-1.1	0.511214
HGLibA_00959	ADH5	x	10	19	50	51	49	33	35	1.54407	-0.73	-1.05512	-0.690797	0.49	NA	1.64673	-0.317	-0.413	0.602904
HGLibA_00960	ADH5	x	704	145	32	325	337	182	288	2.45939	-0.601	-0.903988	-0.685507	0.493	NA	2.44922	0.262	-0.863	0.659297
HGLibA_00961	ADH6	x	79	86	0	26	73	38	50	1.69897	-0.114	-0.669214	-0.1011	0.919	NA	1.6596	-0.312	0.198	0.924023
HGLibA_00962	ADH6	x	47	2664	447	108	167	171	601	2.77887	1.39	1.39923	1.53297	0.125	0.274	2.17221	0.0448	1.35	2.62079
HGLibA_00963	ADH6	x	128	178	42	114	15	45	87	1.93952	0.849	1.08119	0.878978	0.379	NA	1.76343	-0.255	1.1	1.80125
HGLibA_00964	ADH7	n	0	0	145	26	54	22	41	1.61278	-0.64	-5.62262	-0.537886	0.591	NA	1.53148	-0.353	-0.287	0.641713
HGLibA_00965	ADH7	n	88	15	3084	40	56	33	553	2.74273	1.72	1.50105	1.72161	0.0851	0.228	1.63347	-0.322	2.04	3.29436
HGLibA_00966	ADH7	n	95	61	56	93	42	95	74	1.86923	-0.0627	-0.064174	-0.0674102	0.946	NA	1.88461	-0.17	0.107	0.957471
HGLibA_00967	ADHFE1	x	102	10	24	55	65	211	78	1.89209	-1.25	-1.78049	-1.27062	0.204	NA	2.04271	-0.0474	-1.2	0.420448
HGLibA_00968	ADHFE1	x	56	176	83	140	100	138	116	2.06446	-0.336	-0.425086	-0.374654	0.708	NA	2.10037	-0.0052	-0.331	0.792235
HGLibA_00969	ADHFE1	x	0	0	14	38	19	18	15	1.17609	-1.59	-5.53495	-1.27665	0.202	NA	1.39794	-0.361	-1.23	0.332171
HGLibA_00970	ADI1	x	72	484	22	67	85	186	153	2.18469	0.0876	-0.0723533	0.0908942	0.928	NA	2.0518	-0.0404	0.128	1.0626
HGLibA_00971	ADI1	x	547	23	165	151	150	245	214	2.33041	-0.215	-0.480166	-0.234179	0.815	NA	2.26007	0.109	-0.324	0.861546
HGLibA_00972	ADI1	x	62	21	10	93	72	83	57	1.75587	-1.37	-1.78932	-1.38852	0.165	NA	1.91733	-0.145	-1.23	0.386891
HGLibA_00973	ADIG	x	146	107	601	59	132	64	185	2.26717	1.2	1.39927	1.34036	0.18	NA	1.92942	-0.136	1.34	2.2974
HGLibA_00974	ADIG	x	41	15	236	28	65	58	74	1.86923	0.294	0.228406	0.298104	0.766	NA	1.70186	-0.292	0.586	1.22603
HGLibA_00975	ADIG	x	118	71	163	138	164	330	164	2.21484	-0.712	-0.818732	-0.84151	0.4	NA	2.3236	0.159	-0.871	0.610473
HGLibA_00976	ADIPOQ	x	18	170	67	83	135	33	84	1.92428	-0.136	-0.21726	-0.142506	0.887	NA	1.92255	-0.141	0.005	0.910039
HGLibA_00977	ADIPOQ	x	134	229	64	156	179	139	150	2.17609	-0.256	-0.323313	-0.297732	0.766	NA	2.19866	0.0641	-0.32	0.837406
HGLibA_00978	ADIPOQ	x	300	23	349	87	255	205	203	2.3075	0.0436	-0.0326399	0.0460121	0.963	NA	2.26087	0.11	-0.0664	1.03068
HGLibA_00979	ADIPOR1	x	231	96	581	85	51	83	188	2.27416	1.52	1.71451	1.77522	0.0759	NA	1.86332	-0.186	1.71	2.86791
HGLibA_00980	ADIPOR1	x	185	145	306	318	141	141	206	2.31387	0.102	0.122267	0.120381	0.904	NA	2.30103	0.141	-0.039	1.07326
HGLibA_00981	ADIPOR1	x	11	0	157	83	66	34	58	1.76343	-0.883	-2.79044	-0.783361	0.433	NA	1.78533	-0.24	-0.643	0.542239
HGLibA_00982	ADIPOR2	x	0	52	75	70	128	89	69	1.83885	-1.25	-2.25551	-1.15403	0.248	NA	1.98076	-0.0967	-1.15	0.420448
HGLibA_00983	ADIPOR2	x	375	271	101	218	142	150	210	2.32222	0.361	0.3913	0.429609	0.667	NA	2.23045	0.0873	0.274	1.28432
HGLibA_00984	ADIPOR2	x	38	0	52	30	99	80	50	1.69897	-0.969	-1.71243	-0.857593	0.391	NA	1.84303	-0.2	-0.769	0.51086
HGLibA_00985	ADIRF	x	77	65	2	100	25	53	54	1.73239	-0.462	-0.901792	-0.435324	0.663	NA	1.7733	-0.248	-0.214	0.725979
HGLibA_00986	ADIRF	x	170	71	133	254	175	180	164	2.21484	-0.66	-0.770137	-0.781448	0.435	NA	2.3075	0.146	-0.806	0.632878
HGLibA_00987	ADIRF	x	82	27	0	149	136	59	76	1.88081	-1.76	-2.9827	-1.66813	0.0953	NA	2.05944	-0.0346	-1.73	0.295248
HGLibA_00988	ADK	x	156	365	60	243	99	105	171	2.233	0.127	0.097212	0.143108	0.886	NA	2.17319	0.0455	0.0815	1.09202
HGLibA_00989	ADK	x	15	13	0	65	55	34	30	1.47712	-1.95	-3.30663	-1.70862	0.0875	NA	1.7104	-0.287	-1.66	0.258816
HGLibA_00990	ADK	x	195	436	198	146	109	76	193	2.28556	1.1	1.26884	1.30838	0.191	NA	2.04271	-0.0474	1.15	2.14355
HGLibA_00991	ADM	x	395	21	0	14	31	63	87	1.93952	0.344	-0.619827	0.303521	0.761	NA	1.5563	-0.348	0.692	1.26927
HGLibA_00992	ADM	x	165	54	103	261	133	212	155	2.19033	-0.857	-1.00008	-1.01164	0.312	NA	2.30535	0.144	-1	0.552099
HGLibA_00993	ADM	x	614	491	183	132	142	128	282	2.45025	1.34	1.5165	1.62427	0.104	NA	2.1271	0.0132	1.33	2.53151
HGLibA_00994	ADM2	x	21	27	14	112	33	28	39	1.59106	-0.99	-1.22817	-0.959116	0.338	NA	1.76092	-0.257	-0.733	0.503478
HGLibA_00995	ADM2	x	2	101	0	0	8	9	20	1.30103	0.914	1.81056	0.739159	0.46	NA	0.753328	-0.238	1.15	1.88426
HGLibA_00996	ADM2	x	18	4	0	19	38	46	21	1.32222	-1.59	-3.3718	-1.32448	0.185	NA	1.53572	-0.353	-1.24	0.332171
HGLibA_00997	ADM5	x	25	245	0	57	13	43	64	1.80618	0.0444	-1.17044	0.0389278	0.969	NA	1.57596	-0.342	0.386	1.03125
HGLibA_00998	ADM5	x	15	266	52	61	65	113	95	1.97772	-0.192	-0.467925	-0.199055	0.842	NA	1.90128	-0.158	-0.034	0.875391
HGLibA_00999	ADM5	x	0	0	0	1	47	5	9	0.954243	-2.15	-5.29676	-1.71959	0.0855	NA	1.24715	-0.35	-1.8	0.225313
HGLibA_01000	ADNP	x	3	0	0	25	7	30	11	1.04139	-2.2	-5.25473	-1.75622	0.0791	NA	1.31527	-0.356	-1.84	0.217638
HGLibA_01001	ADNP	x	346	155	224	344	84	187	223	2.3483	0.317	0.38184	0.384739	0.7	NA	2.31175	0.149	0.168	1.24574
HGLibA_01002	ADNP	x	169	32	18	75	51	72	70	1.8451	-0.3	-0.505485	-0.308854	0.757	NA	1.81954	-0.217	-0.083	0.812252
HGLibA_01003	ADNP2	x	504	32	230	230	245	240	247	2.3927	-0.321	-0.525788	-0.357591	0.721	NA	2.37718	0.202	-0.523	0.800515
HGLibA_01004	ADNP2	x	0	0	0	27	13	35	12	1.07918	-3.02	-6.99215	-2.40453	0.0162	NA	1.39794	-0.361	-2.66	0.123279
HGLibA_01005	ADNP2	x	16	19	54	64	124	35	52	1.716	-1.07	-1.41918	-1.05526	0.291	NA	1.87118	-0.18	-0.89	0.476319
HGLibA_01006	ADO	x	8	36	0	9	7	7	11	1.04139	0.184	-0.56812	0.147634	0.883	NA	0.884607	-0.278	0.462	1.13603
HGLibA_01007	ADO	x	13	0	236	73	33	70	71	1.85126	-0.697	-2.34035	-0.640128	0.522	NA	1.76839	-0.252	-0.445	0.616854
HGLibA_01008	ADO	x	0	149	0	99	22	89	60	1.77815	-1.13	-7.0177	-0.959079	0.338	NA	1.8451	-0.199	-0.931	0.456916
HGLibA_01009	ADORA1	x	0	0	0	2	0	70	12	1.07918	-2.12	-3.86181	-1.6958	0.0899	NA	1.38021	-0.36	-1.76	0.230047
HGLibA_01010	ADORA1	x	70	44	36	57	62	81	58	1.76343	-0.366	-0.455844	-0.380568	0.704	NA	1.82391	-0.214	-0.152	0.775931
HGLibA_01011	ADORA1	x	242	740	841	264	215	349	442	2.64542	0.882	0.986401	1.08583	0.278	NA	2.44091	0.255	0.627	1.84293
HGLibA_01012	ADORA2A	x	103	61	1199	151	117	175	301	2.47857	0.445	0.312812	0.501278	0.616	NA	2.16928	0.0426	0.402	1.36131
HGLibA_01013	ADORA2A	x	169	0	20	70	107	150	86	1.9345	-1.27	-2.95859	-1.16385	0.244	NA	2.03743	-0.0515	-1.22	0.41466
HGLibA_01014	ADORA2A	x	54	71	69	112	100	187	99	1.99564	-0.852	-0.995788	-0.955606	0.339	NA	2.12385	0.0109	-0.863	0.554016
HGLibA_01015	ADORA2B	x	344	48	54	229	93	151	153	2.18469	-0.467	-0.625359	-0.535775	0.592	NA	2.19774	0.0634	-0.53	0.723467
HGLibA_01016	ADORA2B	x	5	57	26	136	37	56	53	1.72428	-1.08	-1.5559	-1.03139	0.302	NA	1.88271	-0.172	-0.908	0.473029
HGLibA_01017	ADORA2B	x	352	883	903	124	138	257	443	2.6464	1.77	1.9965	2.22188	0.0263	NA	2.23805	0.0929	1.68	3.41054
HGLibA_01018	ADORA3	x	105	445	1643	180	132	218	454	2.65706	1.24	1.35926	1.42884	0.153	NA	2.24715	0.0997	1.14	2.36199
HGLibA_01019	ADORA3	x	996	0	67	113	38	134	225	2.35218	0.189	-1.07431	0.17999	0.857	NA	1.97772	-0.0991	0.288	1.13997
HGLibA_01020	ADORA3	x	33	0	10	35	46	52	29	1.4624	-1.41	-2.80264	-1.21606	0.224	NA	1.64673	-0.317	-1.09	0.376312
HGLibA_01021	ADPGK	x	44	57	1066	40	149	135	248	2.39445	0.604	0.505862	0.664908	0.506	NA	2.03342	-0.0547	0.659	1.51992
HGLibA_01022	ADPGK	x	305	76	1072	267	426	387	422	2.62531	-0.0763	-0.20128	-0.0871833	0.931	NA	2.5563	0.356	-0.432	0.948487
HGLibA_01023	ADPGK	x	357	19	67	161	31	64	116	2.06446	0.243	0.179646	0.272658	0.785	NA	1.93112	-0.135	0.378	1.18345
HGLibA_01024	ADPRH	x	0	15	56	33	41	20	28	1.44716	-0.635	-1.76992	-0.53913	0.59	NA	1.49601	-0.359	-0.276	0.643941
HGLibA_01025	ADPRH	x	726	32	189	228	125	158	243	2.38561	0.167	0.0320899	0.188451	0.851	NA	2.2313	0.088	0.079	1.12272
HGLibA_01026	ADPRH	x	0	13	16	2	23	8	10	1	-0.165	-0.991568	-0.132428	0.895	NA	1.04139	-0.317	0.152	0.891929
HGLibA_01027	ADPRHL1	x	75	34	58	42	63	74	58	1.76343	-0.107	-0.140198	-0.110451	0.912	NA	1.77573	-0.247	0.14	0.928517
HGLibA_01028	ADPRHL1	x	0	203	718	82	34	140	196	2.29226	0.879	0.889097	0.811908	0.417	NA	1.93112	-0.135	1.01	1.8391
HGLibA_01029	ADPRHL1	x	108	101	147	185	291	127	160	2.20412	-0.609	-0.699774	-0.708126	0.479	NA	2.3032	0.142	-0.751	0.655651
HGLibA_01030	ADPRHL2	x	43	203	329	227	234	245	214	2.33041	-0.516	-0.681588	-0.593643	0.553	NA	2.37168	0.197	-0.713	0.699308
HGLibA_01031	ADPRHL2	x	67	92	52	227	111	113	110	2.04139	-0.898	-1.05172	-1.01209	0.311	NA	2.17706	0.0483	-0.946	0.53663
HGLibA_01032	ADPRHL2	x	323	197	206	271	191	148	223	2.3483	0.226	0.258218	0.276017	0.783	NA	2.30821	0.146	0.08	1.16959
HGLibA_01033	ADPRM	x	46	1176	38	102	109	128	266	2.42488	0.261	-0.1211	0.278194	0.781	NA	2.05308	-0.0394	0.3	1.19831
HGLibA_01034	ADPRM	x	116	32	20	69	78	86	67	1.82607	-0.652	-0.902786	-0.673036	0.501	NA	1.89023	-0.166	-0.486	0.636397
HGLibA_01035	ADPRM	x	0	0	67	12	68	34	30	1.47712	-1.13	-5.08049	-0.93847	0.348	NA	1.57978	-0.341	-0.789	0.456916
HGLibA_01036	ADRA1A	x	47	73	42	12	56	54	47	1.6721	0.455	0.638645	0.452913	0.651	NA	1.60924	-0.332	0.787	1.37078
HGLibA_01037	ADRA1A	x	1045	84	175	149	267	352	345	2.53782	0.03	-0.144125	0.0331236	0.974	NA	2.40824	0.228	-0.198	1.02101
HGLibA_01038	ADRA1A	x	0	0	226	20	3	0	42	1.62325	0.792	-3.2111	0.639764	0.522	NA	0.884607	-0.278	1.07	1.73147
HGLibA_01039	ADRA1B	x	174	541	67	273	268	311	272	2.43457	-0.453	-0.616662	-0.523499	0.601	NA	2.45332	0.266	-0.719	0.730522
HGLibA_01040	ADRA1B	x	21	239	26	31	24	83	71	1.85126	0.291	0.162528	0.287203	0.774	NA	1.66276	-0.31	0.601	1.22349
HGLibA_01041	ADRA1B	x	49	0	28	18	32	16	24	1.38021	-0.0558	-0.436481	-0.0466246	0.963	NA	1.34242	-0.358	0.302	0.962061
HGLibA_01042	ADRA1D	x	401	132	24	175	260	119	185	2.26717	-0.469	-0.718526	-0.524018	0.6	NA	2.26639	0.114	-0.583	0.722465
HGLibA_01043	ADRA1D	x	118	63	2495	186	207	230	550	2.74036	0.424	0.118577	0.464141	0.643	0.692	2.31737	0.154	0.27	1.34164
HGLibA_01044	ADRA1D	x	31	92	0	43	51	53	45	1.65321	-0.576	-1.3832	-0.508753	0.611	NA	1.6902	-0.298	-0.278	0.670821
HGLibA_01045	ADRA2A	x	128	19	288	157	17	112	120	2.07918	0.377	0.408457	0.424716	0.671	NA	1.97924	-0.0979	0.475	1.29864
HGLibA_01046	ADRA2A	x	90	447	52	110	255	122	179	2.25285	-0.14	-0.234082	-0.162618	0.871	NA	2.21041	0.0727	-0.213	0.907519
HGLibA_01047	ADRA2A	x	608	264	26	106	225	220	242	2.38382	0.145	-0.00213196	0.154369	0.877	NA	2.26403	0.112	0.033	1.10573
HGLibA_01048	ADRA2B	x	87	38	0	30	88	10	42	1.62325	-0.365	-1.29203	-0.32906	0.742	NA	1.63009	-0.324	-0.041	0.776469
HGLibA_01049	ADRA2B	x	187	340	589	143	135	122	253	2.40312	1.17	1.331	1.40586	0.16	NA	2.12494	0.0117	1.16	2.25012
HGLibA_01050	ADRA2B	x	257	201	32	88	57	43	113	2.05308	0.915	1.01346	1.01204	0.312	NA	1.79704	-0.232	1.15	1.88557
HGLibA_01051	ADRA2C	x	1553	15	0	67	59	63	293	2.46687	0.352	-1.83763	0.324865	0.745	NA	1.79934	-0.231	0.583	1.27633
HGLibA_01052	ADRA2C	x	15	162	0	25	62	40	51	1.70757	-0.387	-1.3316	-0.345284	0.73	NA	1.62668	-0.325	-0.062	0.764718
HGLibA_01053	ADRA2C	x	313	111	0	100	134	82	123	2.08991	-0.245	-0.995637	-0.228126	0.82	NA	2.02257	-0.0633	-0.182	0.843816
HGLibA_01054	ADRB1	x	21	520	8	78	137	128	149	2.17319	-0.662	-1.46845	-0.677776	0.498	NA	2.05817	-0.0355	-0.626	0.632002
HGLibA_01055	ADRB1	x	36	34	18	11	15	23	23	1.36173	0.613	0.856972	0.549208	0.583	NA	1.21307	-0.346	0.959	1.52944
HGLibA_01056	ADRB1	x	0	32	95	49	146	117	73	1.86332	-1.5	-2.6877	-1.41005	0.159	NA	2.01703	-0.0678	-1.43	0.353553
HGLibA_01057	ADRB2	x	47	1783	105	130	173	111	392	2.59329	0.653	0.464529	0.719656	0.472	NA	2.13988	0.022	0.631	1.57243
HGLibA_01058	ADRB2	x	124	195	111	199	222	166	170	2.23045	-0.418	-0.483296	-0.498301	0.618	NA	2.29152	0.133	-0.551	0.748461
HGLibA_01059	ADRB2	x	21	55	67	23	49	20	39	1.59106	0.467	0.581108	0.454255	0.65	NA	1.48667	-0.36	0.827	1.38223
HGLibA_01060	ADRB3	x	147	1193	40	93	190	167	305	2.4843	0.558	0.474772	0.61554	0.538	NA	2.17609	0.0476	0.51	1.47223
HGLibA_01061	ADRB3	x	59	268	0	48	33	21	72	1.85733	0.496	-0.122788	0.451707	0.651	NA	1.53148	-0.353	0.849	1.4103
HGLibA_01062	ADRB3	x	21	0	28	14	12	70	24	1.38021	-0.773	-1.73881	-0.660621	0.509	NA	1.50515	-0.358	-0.415	0.585199
HGLibA_01063	ADRBK1	x	28	388	67	101	124	150	143	2.15534	-0.29	-0.526176	-0.316934	0.751	NA	2.09691	-0.00761	-0.282	0.817902
HGLibA_01064	ADRBK1	x	288	69	12	41	70	64	91	1.95904	0.277	0.105065	0.279751	0.78	NA	1.76592	-0.253	0.53	1.21167
HGLibA_01065	ADRBK1	x	693	2	42	116	93	89	172	2.23553	-0.21	-1.13949	-0.206677	0.836	NA	1.9971	-0.0838	-0.126	0.864537
HGLibA_01066	ADRBK2	x	0	157	12	23	50	83	54	1.73239	-0.794	-2.46821	-0.718239	0.473	NA	1.716	-0.284	-0.51	0.576743
HGLibA_01067	ADRBK2	x	13	818	64	184	149	119	224	2.35025	-0.247	-0.785657	-0.256315	0.798	NA	2.17802	0.049	-0.296	0.842647
HGLibA_01068	ADRBK2	x	87	226	262	45	90	62	129	2.11059	1.26	1.45287	1.45151	0.147	NA	1.81734	-0.218	1.48	2.39496
HGLibA_01069	ADRM1	x	947	378	377	303	133	174	385	2.58546	1.27	1.4226	1.5972	0.11	NA	2.30821	0.146	1.12	2.41162
HGLibA_01070	ADRM1	x	635	143	177	251	168	112	248	2.39445	0.542	0.59191	0.65401	0.513	NA	2.24797	0.1	0.442	1.45599
HGLibA_01071	ADRM1	x	5	0	0	0	0	9	2	0.30103	-0.179	-0.0510974	-0.15483	0.877	NA	0.477121	-0.129	-0.05	0.883315
HGLibA_01072	ADSL	x	129	109	496	188	202	78	200	2.30103	0.299	0.303511	0.332178	0.74	NA	2.19312	0.06	0.239	1.23029
HGLibA_01073	ADSL	x	29	32	220	17	77	70	74	1.86923	0.372	0.417135	0.386891	0.699	NA	1.73772	-0.271	0.643	1.29415
HGLibA_01074	ADSL	x	395	648	46	81	171	226	261	2.41664	0.752	0.876234	0.81553	0.415	NA	2.20231	0.0667	0.685	1.68413
HGLibA_01075	ADSS	x	139	80	67	94	134	88	100	2	-0.158	-0.193712	-0.17626	0.86	NA	2.02257	-0.0633	-0.0947	0.896267
HGLibA_01076	ADSS	x	28	273	93	35	72	76	96	1.98227	0.593	0.623349	0.646335	0.518	NA	1.78533	-0.24	0.833	1.50838
HGLibA_01077	ADSS	x	106	42	77	89	36	132	80	1.90309	-0.0987	-0.100091	-0.107543	0.914	NA	1.93281	-0.133	0.0343	0.933874
HGLibA_01078	ADSSL1	x	672	0	10	37	68	2	132	2.12057	0.989	1.43876	0.884285	0.377	NA	1.55226	-0.349	1.34	1.98481
HGLibA_01079	ADSSL1	x	937	178	248	314	273	215	361	2.55751	0.373	0.381665	0.451211	0.652	NA	2.42705	0.243	0.13	1.29504
HGLibA_01080	ADSSL1	x	144	15	30	180	51	198	103	2.01284	-1.28	-1.60456	-1.3945	0.163	NA	2.15534	0.0327	-1.31	0.411796
HGLibA_01081	ADTRP	x	95	15	32	25	40	29	39	1.59106	0.233	0.216794	0.222756	0.824	NA	1.49601	-0.359	0.592	1.17528
HGLibA_01082	ADTRP	x	447	665	52	193	144	118	270	2.43136	0.772	0.802952	0.883823	0.377	NA	2.18089	0.0511	0.721	1.70764
HGLibA_01083	ADTRP	x	66	6	363	129	148	328	173	2.23805	-1.05	-1.60041	-1.12226	0.262	NA	2.30463	0.143	-1.19	0.482968
HGLibA_01084	AEBP1	x	43	157	97	88	89	125	100	2	-0.139	-0.196292	-0.154025	0.878	NA	2.00289	-0.0791	-0.0599	0.908148
HGLibA_01085	AEBP1	x	0	23	18	51	41	30	27	1.43136	-1.21	-2.24553	-1.0298	0.303	NA	1.60924	-0.332	-0.878	0.432269
HGLibA_01086	AEBP1	x	120	46	157	46	32	67	78	1.89209	0.897	1.04891	0.975715	0.329	NA	1.68425	-0.3	1.2	1.86219
HGLibA_01087	AEBP2	x	77	185	536	69	80	44	165	2.21748	1.39	1.6083	1.54186	0.123	NA	1.80844	-0.224	1.61	2.62079
HGLibA_01088	AEBP2	x	13	36	2	70	70	3	32	1.50515	-1.09	-1.36701	-1.015	0.31	NA	1.67821	-0.303	-0.787	0.469761
HGLibA_01089	AEBP2	x	0	0	50	42	17	44	26	1.41497	-1.34	-5.25214	-1.10958	0.267	NA	1.53572	-0.353	-0.987	0.395021
HGLibA_01090	AEN	x	62	54	321	202	170	228	173	2.23805	-0.766	-0.979924	-0.878439	0.38	NA	2.30103	0.141	-0.907	0.588046
HGLibA_01091	AEN	x	0	0	16	23	3	3	8	0.90309	-0.463	-3.61666	-0.370939	0.711	NA	0.985277	-0.305	-0.158	0.725476
HGLibA_01092	AEN	x	106	879	163	204	233	118	284	2.45332	0.475	0.480541	0.55666	0.578	NA	2.26717	0.115	0.36	1.38992
HGLibA_01093	AES	x	200	109	776	114	165	282	274	2.43775	0.536	0.570211	0.641996	0.521	NA	2.27184	0.118	0.418	1.44995
HGLibA_01094	AES	x	43	29	93	30	104	98	66	1.81954	-0.376	-0.446741	-0.391187	0.696	NA	1.88837	-0.168	-0.208	0.770571
HGLibA_01095	AES	x	59	42	30	125	201	283	123	2.08991	-1.85	-2.19356	-2.07932	0.0376	NA	2.3075	0.146	-2	0.277392
HGLibA_01096	AFAP1	x	126	86	520	106	107	79	171	2.233	0.759	0.831987	0.851705	0.394	NA	1.98826	-0.0908	0.85	1.69232
HGLibA_01097	AFAP1	x	133	208	69	38	119	59	104	2.01703	0.796	0.942061	0.889553	0.374	NA	1.85733	-0.191	0.987	1.73628
HGLibA_01098	AFAP1	x	97	73	32	124	113	163	100	2	-0.896	-1.09022	-0.986431	0.324	NA	2.12494	0.0117	-0.908	0.537375
HGLibA_01099	AFAP1L1	x	18	128	93	38	37	39	59	1.77085	0.632	0.709473	0.640018	0.522	NA	1.57978	-0.341	0.973	1.54971
HGLibA_01100	AFAP1L1	x	90	140	189	170	145	97	138	2.13988	0.000781	-0.00319175	0.000894891	0.999	NA	2.13778	0.0205	-0.0197	1.00054
HGLibA_01101	AFAP1L1	x	13	0	32	34	89	69	40	1.60206	-1.62	-2.72217	-1.43106	0.152	NA	1.80618	-0.226	-1.39	0.325335
HGLibA_01102	AFAP1L2	x	79	8	95	88	84	35	65	1.81291	-0.335	-0.565335	-0.330135	0.741	NA	1.83885	-0.203	-0.132	0.792784
HGLibA_01103	AFAP1L2	x	13	0	48	64	76	56	43	1.63347	-1.54	-2.85438	-1.37076	0.17	NA	1.81513	-0.22	-1.32	0.343885
HGLibA_01104	AFAP1L2	x	36	82	12	120	181	112	90	1.95424	-1.61	-2.00851	-1.73301	0.0831	NA	2.13883	0.0212	-1.63	0.327598
HGLibA_01105	AFF1	x	187	247	20	105	291	244	182	2.26007	-0.612	-0.85313	-0.661213	0.508	NA	2.32906	0.163	-0.775	0.654289
HGLibA_01106	AFF1	x	74	359	34	142	109	125	140	2.14613	-0.235	-0.42888	-0.256445	0.798	NA	2.09807	-0.0068	-0.228	0.849685
HGLibA_01107	AFF1	x	10	21	0	14	7	4	9	0.954243	-0.00523	-0.865402	-0.00417387	0.997	NA	0.920819	-0.288	0.283	0.996381
HGLibA_01108	AFF2	x	52	105	695	30	133	108	187	2.27184	0.935	1.02784	1.05913	0.29	NA	1.95585	-0.116	1.05	1.91189
HGLibA_01109	AFF2	x	69	15	10	68	50	146	60	1.77815	-1.35	-1.8286	-1.33995	0.18	NA	1.94448	-0.124	-1.23	0.392292
HGLibA_01110	AFF2	x	54	23	337	38	90	204	124	2.09342	-0.0909	-0.189968	-0.0999401	0.92	NA	2.04402	-0.0464	-0.0445	0.938937
HGLibA_01111	AFF3	x	13	80	14	49	42	4	34	1.53148	0.144	0.326156	0.133391	0.894	NA	1.5006	-0.358	0.502	1.10496
HGLibA_01112	AFF3	x	193	103	143	130	184	127	147	2.16732	-0.0214	-0.0277815	-0.0248846	0.98	NA	2.16732	0.0412	-0.0626	0.985276
HGLibA_01113	AFF3	x	989	363	246	89	71	64	304	2.48287	2.29	2.58652	2.78717	0.00532	NA	1.87313	-0.179	2.47	4.89056
HGLibA_01114	AFF4	x	7	145	18	49	69	16	51	1.70757	-0.183	-0.408169	-0.17851	0.858	NA	1.64998	-0.316	0.133	0.880869
HGLibA_01115	AFF4	x	0	17	0	24	31	0	12	1.07918	-1.03	-2.15315	-0.821233	0.412	NA	1.26324	-0.352	-0.678	0.48971
HGLibA_01116	AFF4	x	121	487	93	252	196	382	255	2.40654	-0.484	-0.642295	-0.553016	0.58	NA	2.44196	0.256	-0.74	0.714992
HGLibA_01117	AFG3L2	x	52	32	77	33	52	34	47	1.6721	0.316	0.388255	0.315811	0.752	NA	1.59843	-0.335	0.651	1.24487
HGLibA_01118	AFG3L2	x	11	11	0	50	28	46	24	1.38021	-1.78	-3.13982	-1.52195	0.128	NA	1.6163	-0.329	-1.45	0.291183
HGLibA_01119	AFG3L2	x	38	178	14	56	40	50	63	1.79934	0.0407	-0.137796	0.0406769	0.968	NA	1.68723	-0.299	0.34	1.02861
HGLibA_01120	AFM	x	77	15	393	20	80	23	101	2.00432	1.14	1.48095	1.12196	0.262	NA	1.61278	-0.33	1.47	2.20381
HGLibA_01121	AFM	x	634	331	599	359	326	249	416	2.61909	0.627	0.70478	0.784272	0.433	NA	2.49323	0.3	0.327	1.54435
HGLibA_01122	AFM	x	51	32	38	70	116	106	69	1.83885	-1.05	-1.26815	-1.11478	0.265	NA	1.98826	-0.0908	-0.959	0.482968
HGLibA_01123	AFMID	x	11	0	0	14	65	25	19	1.27875	-1.95	-5.93594	-1.58573	0.113	NA	1.53991	-0.352	-1.6	0.258816
HGLibA_01124	AFMID	x	118	73	32	102	112	43	80	1.90309	-0.223	-0.277446	-0.243279	0.808	NA	1.93281	-0.133	-0.09	0.856782
HGLibA_01125	AFMID	x	121	38	139	171	128	224	137	2.13672	-0.811	-0.972135	-0.934799	0.35	NA	2.24138	0.0954	-0.906	0.569987
HGLibA_01126	AFP	x	61	11	91	103	64	50	63	1.79934	-0.54	-0.78935	-0.548512	0.583	NA	1.85934	-0.189	-0.351	0.687771
HGLibA_01127	AFP	x	167	803	191	212	307	267	324	2.51055	0.191	0.171463	0.231091	0.817	NA	2.4183	0.236	-0.045	1.14155
HGLibA_01128	AFP	x	115	55	0	59	53	56	56	1.74819	-0.373	-1.04263	-0.334667	0.738	NA	1.74819	-0.265	-0.108	0.772175
HGLibA_01129	AFTPH	x	56	136	149	78	29	72	87	1.93952	0.767	0.939385	0.82054	0.412	NA	1.77573	-0.247	1.01	1.70173
HGLibA_01130	AFTPH	x	257	128	64	255	176	101	164	2.21484	-0.305	-0.367805	-0.361731	0.718	NA	2.24879	0.101	-0.406	0.809442
HGLibA_01131	AFTPH	x	33	203	87	152	394	118	164	2.21484	-0.998	-1.18856	-1.16088	0.246	NA	2.34505	0.176	-1.17	0.500694
HGLibA_01132	AGA	x	44	76	48	62	68	37	56	1.74819	0.0102	0.0144659	0.0105661	0.992	NA	1.7456	-0.267	0.277	1.0071
HGLibA_01133	AGA	x	187	193	768	125	181	299	292	2.46538	0.619	0.677944	0.759832	0.447	NA	2.30463	0.143	0.476	1.53581
HGLibA_01134	AGA	x	52	32	20	90	28	48	45	1.65321	-0.506	-0.624298	-0.504948	0.614	NA	1.74299	-0.268	-0.238	0.704172
HGLibA_01135	AGAP1	x	139	19	4503	165	130	184	857	2.93298	0.815	0.185612	0.844635	0.398	0.498	2.20321	0.0674	0.748	1.7593
HGLibA_01136	AGAP1	x	43	46	12	104	109	101	69	1.83885	-1.47	-1.83634	-1.54117	0.123	NA	2.01981	-0.0655	-1.4	0.360982
HGLibA_01137	AGAP1	x	0	0	12	0	46	38	16	1.20412	-1.59	-2.68719	-1.27011	0.204	NA	1.44716	-0.361	-1.23	0.332171
HGLibA_01138	AGAP11	x	121	82	161	130	79	82	109	2.03743	0.263	0.305443	0.297961	0.766	NA	1.98677	-0.092	0.355	1.19997
HGLibA_01139	AGAP11	x	296	227	105	204	306	291	238	2.37658	-0.378	-0.452884	-0.450835	0.652	NA	2.42651	0.243	-0.621	0.769504
HGLibA_01140	AGAP11	x	88	264	91	47	148	57	116	2.06446	0.693	0.804943	0.795154	0.427	NA	1.92428	-0.14	0.833	1.61664
HGLibA_01141	AGAP2	x	1569	19	32	148	131	36	322	2.50786	0.473	0.0555388	0.497479	0.619	NA	2.02119	-0.0644	0.537	1.38799
HGLibA_01142	AGAP2	x	51	40	508	74	103	76	142	2.15229	0.297	0.160893	0.317481	0.751	NA	1.926	-0.139	0.436	1.22859
HGLibA_01143	AGAP2	x	221	115	393	266	207	106	218	2.33846	0.204	0.221433	0.23512	0.814	NA	2.28556	0.129	0.075	1.15189
HGLibA_01144	AGAP3	x	39	8	20	55	56	76	42	1.62325	-1.3	-1.73863	-1.27265	0.203	NA	1.79472	-0.234	-1.07	0.406126
HGLibA_01145	AGAP3	x	256	124	149	235	142	226	189	2.27646	-0.192	-0.223975	-0.231089	0.817	NA	2.3032	0.142	-0.334	0.875391
HGLibA_01146	AGAP3	x	77	63	107	91	133	126	100	2	-0.438	-0.516311	-0.49145	0.623	NA	2.06695	-0.029	-0.409	0.738157
HGLibA_01150	AGAP5	x	1458	0	0	67	21	12	260	2.41497	0.762	-4.07198	0.684735	0.494	NA	1.52288	-0.355	1.12	1.69584
HGLibA_01153	AGAP6	x	10	54	597	45	70	15	132	2.12057	0.709	0.362974	0.691834	0.489	NA	1.63682	-0.321	1.03	1.63467
HGLibA_01154	AGAP6	x	18	0	0	31	3	63	19	1.27875	-1.62	-4.13603	-1.31742	0.188	NA	1.50965	-0.357	-1.26	0.325335
HGLibA_01159;HGLibA_01156;HGLibA_01152;HGLibA_01147	AGAP8;AGAP7;AGAP5;AGAP4	x	0	50	12	17	35	10	21	1.32222	-0.315	-1.05858	-0.263229	0.792	NA	1.31527	-0.356	0.041	0.803851
HGLibA_01161;HGLibA_01158;HGLibA_01149	AGAP8;AGAP7;AGAP4	x	1531	132	157	185	123	266	399	2.60097	0.711	0.704857	0.812285	0.417	NA	2.28179	0.126	0.585	1.63694
HGLibA_01162;HGLibA_01160;HGLibA_01157;HGLibA_01155;HGLibA_01151;HGLibA_01148	AGAP9;AGAP8;AGAP7;AGAP6;AGAP5;AGAP4	x	670	428	351	513	392	530	481	2.68215	-0.0192	-0.0259842	-0.0242935	0.981	0.984	2.67973	0.47	-0.489	0.98678
HGLibA_01163	AGAP9	x	274	19	0	17	7	4	54	1.73239	1.43	1.11707	1.2859	0.198	NA	0.970037	-0.301	1.73	2.69447
HGLibA_01164	AGAP9	x	105	291	58	12	23	3	82	1.91381	3.01	3.66356	3.22748	0.00125	NA	1.10266	-0.329	3.34	8.05564
HGLibA_01165	AGBL1	x	282	814	339	196	163	296	348	2.54158	0.876	0.992981	1.05687	0.291	NA	2.33912	0.171	0.705	1.83528
HGLibA_01166	AGBL1	x	249	166	32	124	75	166	135	2.13033	0.0802	0.0475887	0.0865344	0.931	NA	2.08517	-0.0158	0.096	1.05716
HGLibA_01167	AGBL1	x	21	0	28	55	52	46	34	1.53148	-1.37	-2.48695	-1.20121	0.23	NA	1.70757	-0.289	-1.08	0.386891
HGLibA_01168	AGBL2	x	70	159	64	42	15	83	72	1.85733	0.902	1.17769	0.919535	0.358	NA	1.66901	-0.307	1.21	1.86865
HGLibA_01169	AGBL2	x	41	76	26	41	80	146	68	1.83251	-0.67	-0.811788	-0.69488	0.487	NA	1.94939	-0.121	-0.549	0.628507
HGLibA_01170	AGBL2	x	301	1411	323	198	184	293	452	2.65514	1.06	1.18299	1.25985	0.208	NA	2.35218	0.181	0.879	2.08493
HGLibA_01171	AGBL3	x	138	50	83	146	152	78	108	2.03342	-0.433	-0.519144	-0.48355	0.629	NA	2.09807	-0.0068	-0.426	0.74072
HGLibA_01172	AGBL3	x	197	2502	10	344	267	119	573	2.75815	0.178	-0.52784	0.187444	0.851	0.871	2.3862	0.209	-0.031	1.13131
HGLibA_01173	AGBL3	x	179	44	159	195	218	232	171	2.233	-0.794	-0.968186	-0.915724	0.36	NA	2.33244	0.166	-0.96	0.576743
HGLibA_01174	AGBL4	x	151	271	1522	93	154	233	404	2.60638	1.28	1.38896	1.54807	0.122	NA	2.20412	0.0681	1.21	2.42839
HGLibA_01175	AGBL4	x	267	42	349	144	99	162	177	2.24797	0.316	0.291977	0.362783	0.717	NA	2.13033	0.0154	0.301	1.24487
HGLibA_01176	AGBL4	x	25	80	117	69	91	77	76	1.88081	-0.237	-0.336382	-0.2525	0.801	NA	1.89763	-0.161	-0.076	0.848508
HGLibA_01177	AGBL5	x	152	54	187	125	167	157	140	2.14613	-0.269	-0.342631	-0.306385	0.759	NA	2.17513	0.0469	-0.316	0.829895
HGLibA_01178	AGBL5	x	0	1638	34	32	113	52	312	2.49415	0.664	-0.655497	0.632065	0.527	NA	1.81734	-0.218	0.882	1.58447
HGLibA_01179	AGBL5	x	75	17	32	61	119	98	67	1.82607	-1.07	-1.3887	-1.09491	0.274	NA	1.96692	-0.107	-0.963	0.476319
HGLibA_01180	AGER	x	70	94	103	204	160	267	150	2.17609	-1.07	-1.22898	-1.25277	0.21	NA	2.32291	0.158	-1.23	0.476319
HGLibA_01181	AGER	x	84	15	46	101	22	162	72	1.85733	-0.743	-0.875311	-0.789863	0.43	NA	1.97772	-0.0991	-0.644	0.597496
HGLibA_01182	AGER	x	102	52	232	33	116	87	104	2.01703	0.555	0.681326	0.598696	0.549	NA	1.89579	-0.162	0.717	1.46917
HGLibA_01183	AGFG1	x	7	0	0	22	14	12	9	0.954243	-1.5	-4.82022	-1.19552	0.232	NA	1.20412	-0.345	-1.16	0.353553
HGLibA_01184	AGFG1	x	41	805	46	116	93	113	202	2.30535	0.163	-0.139408	0.173757	0.862	NA	2.03073	-0.0568	0.22	1.11961
HGLibA_01185	AGFG1	x	645	159	0	155	159	67	198	2.29667	0.0851	-0.672375	0.0808396	0.936	NA	2.1038	-0.00283	0.0879	1.06076
HGLibA_01186	AGFG2	x	444	826	1588	146	153	183	557	2.74586	2.13	2.38649	2.66954	0.0076	0.0856	2.20593	0.0694	2.06	4.37717
HGLibA_01187	AGFG2	x	398	604	34	102	75	139	225	2.35218	1.05	1.21156	1.126	0.26	NA	2.02257	-0.0633	1.11	2.07053
HGLibA_01188	AGFG2	x	13	52	30	1	30	19	24	1.38021	0.882	1.53739	0.78205	0.434	NA	1.22185	-0.347	1.23	1.84293
HGLibA_01189	AGGF1	x	1225	0	0	133	69	118	258	2.41162	-0.308	-6.66377	-0.274022	0.784	NA	2.02803	-0.059	-0.249	0.807761
HGLibA_01190	AGGF1	x	26	10	0	9	50	20	19	1.27875	-0.862	-2.27981	-0.712879	0.476	NA	1.42051	-0.361	-0.501	0.550189
HGLibA_01191	AGGF1	x	357	25	73	113	56	45	112	2.04922	0.454	0.431003	0.495559	0.62	NA	1.85329	-0.193	0.647	1.36983
HGLibA_01192	AGK	x	175	208	143	214	330	235	218	2.33846	-0.491	-0.557806	-0.59804	0.55	NA	2.41442	0.233	-0.724	0.711532
HGLibA_01193	AGK	x	249	73	32	171	205	104	139	2.14301	-0.696	-0.903935	-0.78467	0.433	NA	2.20412	0.0681	-0.764	0.617281
HGLibA_01194	AGK	x	44	516	274	64	228	181	218	2.33846	0.43	0.424164	0.512392	0.608	NA	2.19774	0.0634	0.367	1.34723
HGLibA_01195	AGL	x	10	0	79	70	7	82	41	1.61278	-1.21	-2.41095	-1.10569	0.269	NA	1.72428	-0.279	-0.931	0.432269
HGLibA_01196	AGL	x	0	21	95	16	7	21	27	1.43136	0.503	0.326843	0.42469	0.671	NA	1.16633	-0.34	0.843	1.41716
HGLibA_01197	AGL	x	74	640	105	199	229	224	245	2.38917	-0.242	-0.399623	-0.278294	0.781	NA	2.33713	0.169	-0.411	0.845572
HGLibA_01198	AGMAT	x	123	411	187	125	178	106	188	2.27416	0.6	0.670866	0.714309	0.475	NA	2.1346	0.0183	0.582	1.51572
HGLibA_01199	AGMAT	x	480	472	820	250	130	160	385	2.58546	1.51	1.72186	1.87861	0.0603	NA	2.25527	0.106	1.4	2.8481
HGLibA_01200	AGMAT	x	339	32	2818	18	12	64	547	2.73799	3.39	3.81238	3.85261	0.000117	0.01	1.49601	-0.359	3.75	10.4831
HGLibA_01201	AGMO	x	85	103	0	127	110	60	81	1.90849	-0.908	-1.7982	-0.850107	0.395	NA	1.99564	-0.0849	-0.823	0.532923
HGLibA_01202	AGMO	x	64	120	58	116	138	107	100	2	-0.543	-0.647597	-0.61164	0.541	NA	2.08039	-0.0192	-0.524	0.686342
HGLibA_01203	AGMO	x	0	17	64	17	33	17	25	1.39794	-0.247	-1.24467	-0.208196	0.835	NA	1.34895	-0.359	0.112	0.842647
HGLibA_01204	AGO1	x	36	23	56	104	149	122	82	1.91381	-1.47	-1.77403	-1.59113	0.112	NA	2.09691	-0.00761	-1.46	0.360982
HGLibA_01205	AGO1	x	126	88	1002	111	193	181	284	2.45332	0.502	0.469312	0.57214	0.567	NA	2.20862	0.0713	0.431	1.41618
HGLibA_01206	AGO1	x	23	67	0	31	57	121	50	1.69897	-0.96	-1.66745	-0.84596	0.398	NA	1.84303	-0.2	-0.76	0.514057
HGLibA_01207	AGO2	x	39	57	20	22	113	61	52	1.716	-0.512	-0.614377	-0.514665	0.607	NA	1.81513	-0.22	-0.292	0.70125
HGLibA_01208	AGO2	x	0	0	28	34	65	42	28	1.44716	-1.99	-6.07626	-1.66084	0.0967	NA	1.6721	-0.306	-1.68	0.251739
HGLibA_01209	AGO2	x	2049	0	109	12	84	34	381	2.58092	1.54	1.5907	1.37019	0.171	NA	1.63682	-0.321	1.86	2.90795
HGLibA_01210	AGO3	x	495	105	26	78	123	48	146	2.16435	0.51	0.442568	0.555735	0.578	NA	1.91908	-0.144	0.654	1.42405
HGLibA_01211	AGO3	x	10	0	22	30	45	3	18	1.25527	-0.73	-1.70697	-0.594353	0.552	NA	1.41497	-0.361	-0.369	0.602904
HGLibA_01212	AGO3	x	177	25	0	160	128	145	106	2.02531	-1.49	-2.83406	-1.39771	0.162	NA	2.15937	0.0356	-1.53	0.356013
HGLibA_01213	AGO4	x	105	50	0	92	71	145	77	1.88649	-0.958	-1.72014	-0.870008	0.384	NA	2.01143	-0.0723	-0.886	0.51477
HGLibA_01214	AGO4	x	203	52	752	124	157	161	242	2.38382	0.509	0.489419	0.571718	0.568	NA	2.1683	0.0419	0.467	1.42306
HGLibA_01215	AGO4	x	722	48	2020	135	62	95	514	2.71096	2.02	2.21881	2.25164	0.0243	0.138	1.98826	-0.0908	2.11	4.05584
HGLibA_01216	AGPAT1	x	1915	594	534	133	149	187	585	2.76716	2.14	2.42864	2.61114	0.00902	0.0917	2.19405	0.0607	2.08	4.40762
HGLibA_01217	AGPAT1	x	93	522	242	116	130	115	203	2.3075	0.838	0.930403	0.977487	0.328	NA	2.08039	-0.0192	0.857	1.78757
HGLibA_01218	AGPAT1	x	326	29	24	135	125	35	112	2.04922	-0.262	-0.460326	-0.281995	0.778	NA	1.9927	-0.0873	-0.175	0.833931
HGLibA_01219	AGPAT2	x	0	13	30	17	26	17	17	1.23045	-0.556	-1.60839	-0.457729	0.647	NA	1.30103	-0.355	-0.201	0.680185
HGLibA_01220	AGPAT2	x	373	32	786	85	57	142	246	2.39094	1.27	1.35408	1.43613	0.151	NA	1.9762	-0.1	1.37	2.41162
HGLibA_01221	AGPAT2	x	244	96	95	170	126	168	150	2.17609	-0.185	-0.232589	-0.215413	0.829	NA	2.1894	0.0573	-0.242	0.879649
HGLibA_01222	AGPAT3	x	306	88	103	157	79	81	136	2.13354	0.44	0.489034	0.511641	0.609	NA	2.02394	-0.0622	0.502	1.3566
HGLibA_01223	AGPAT3	x	269	275	67	190	183	223	201	2.3032	-0.12	-0.177989	-0.139028	0.889	NA	2.29813	0.138	-0.258	0.920188
HGLibA_01224	AGPAT3	x	277	371	103	189	138	74	192	2.2833	0.725	0.817411	0.867205	0.386	NA	2.12602	0.0124	0.713	1.6529
HGLibA_01225	AGPAT4	x	475	270	97	222	100	226	232	2.36549	0.425	0.480286	0.491797	0.623	NA	2.26166	0.11	0.315	1.34257
HGLibA_01226	AGPAT4	x	8	0	42	104	39	143	56	1.74819	-2.45	-3.86995	-2.31061	0.0209	NA	1.97924	-0.0979	-2.35	0.183011
HGLibA_01227	AGPAT4	x	0	0	10	18	46	40	19	1.27875	-2.31	-5.66167	-1.89561	0.058	NA	1.53991	-0.352	-1.96	0.20166
HGLibA_01228	AGPAT5	x	182	73	36	87	75	68	87	1.93952	0.0746	0.0377406	0.081019	0.935	NA	1.88461	-0.17	0.245	1.05307
HGLibA_01229	AGPAT5	x	142	50	97	33	88	46	76	1.88081	0.65	0.810624	0.681212	0.496	NA	1.7456	-0.267	0.917	1.56917
HGLibA_01230	AGPAT5	x	0	19	0	17	0	0	6	0.778151	0.0347	-0.0019785	0.0297248	0.976	NA	0.753328	-0.238	0.273	1.02434
HGLibA_01231	AGPAT6	x	51	0	34	114	101	37	56	1.74819	-1.28	-2.18967	-1.15621	0.248	NA	1.92428	-0.14	-1.14	0.411796
HGLibA_01232	AGPAT6	x	103	1942	258	210	247	163	487	2.68753	0.843	0.841019	0.967453	0.333	0.447	2.31527	0.152	0.691	1.79378
HGLibA_01233	AGPAT6	x	49	241	62	44	181	41	103	2.01284	0.334	0.388661	0.377432	0.706	NA	1.94776	-0.122	0.456	1.2605
HGLibA_01234	AGPAT9	x	105	61	26	75	33	66	61	1.78533	0.0437	0.0336014	0.0450243	0.964	NA	1.76343	-0.255	0.299	1.03075
HGLibA_01235	AGPAT9	x	165	155	60	105	170	182	140	2.14613	-0.283	-0.348034	-0.320828	0.748	NA	2.18279	0.0525	-0.335	0.82188
HGLibA_01236	AGPAT9	x	105	57	139	112	35	100	91	1.95904	0.293	0.360642	0.325623	0.745	NA	1.91558	-0.147	0.44	1.22519
HGLibA_01238	AGPHD1	x	300	15	75	106	24	87	101	2.00432	0.273	0.200941	0.298909	0.765	NA	1.85934	-0.189	0.462	1.20832
HGLibA_01240	AGPS	x	111	398	0	153	122	109	149	2.17319	-0.311	-1.11588	-0.290027	0.772	NA	2.10721	-0.000476	-0.311	0.806083
HGLibA_01241	AGPS	x	375	73	992	93	183	177	316	2.49969	1.05	1.18615	1.18166	0.237	NA	2.17898	0.0497	1	2.07053
HGLibA_01242	AGPS	x	43	115	12	168	94	94	88	1.94448	-1.17	-1.57332	-1.2354	0.217	NA	2.07433	-0.0236	-1.15	0.444421
HGLibA_01243	AGR2	x	282	870	97	230	172	250	317	2.50106	0.415	0.407676	0.475266	0.635	NA	2.33713	0.169	0.246	1.3333
HGLibA_01244	AGR2	x	0	0	95	26	54	83	43	1.63347	-1.49	-5.56385	-1.28748	0.198	NA	1.73507	-0.273	-1.22	0.356013
HGLibA_01245	AGR2	x	26	99	1066	79	77	67	236	2.37291	0.888	0.769037	0.939649	0.347	NA	1.87118	-0.18	1.07	1.85061
HGLibA_01246	AGR3	x	97	893	187	198	128	70	262	2.4183	0.974	1.11481	1.09823	0.272	NA	2.12057	0.0087	0.965	1.96428
HGLibA_01247	AGR3	x	8	591	0	36	37	17	115	2.0607	0.288	-1.69014	0.26552	0.791	NA	1.47712	-0.361	0.649	1.22095
HGLibA_01248	AGR3	x	25	71	79	93	132	92	82	1.91381	-0.808	-0.995993	-0.875371	0.381	NA	2.02394	-0.0622	-0.746	0.571173
HGLibA_01249	AGRN	x	0	61	36	9	93	42	40	1.60206	-0.697	-1.52642	-0.633378	0.526	NA	1.68124	-0.302	-0.395	0.616854
HGLibA_01250	AGRN	x	169	96	83	124	176	125	129	2.11059	-0.287	-0.343017	-0.329706	0.742	NA	2.15127	0.0299	-0.317	0.819605
HGLibA_01251	AGRN	x	0	11	0	35	80	12	23	1.36173	-2.67	-5.39291	-2.23026	0.0257	NA	1.62668	-0.325	-2.34	0.157127
HGLibA_01252	AGRP	x	542	155	163	323	319	168	278	2.44404	-0.0761	-0.109798	-0.0920831	0.927	NA	2.43136	0.247	-0.323	0.948619
HGLibA_01253	AGRP	x	118	73	254	114	157	142	143	2.15534	-0.0349	-0.0658038	-0.040008	0.968	NA	2.13883	0.0212	-0.0561	0.976099
HGLibA_01254	AGRP	x	550	141	492	325	221	241	328	2.51587	0.368	0.391504	0.449412	0.653	NA	2.41885	0.236	0.132	1.29056
HGLibA_01255	AGT	x	136	31	109	106	129	121	105	2.02119	-0.452	-0.58528	-0.495703	0.62	NA	2.07433	-0.0236	-0.428	0.731029
HGLibA_01256	AGT	x	49	42	99	52	88	46	63	1.79934	-0.00747	-0.0181947	-0.00776086	0.994	NA	1.79239	-0.235	0.228	0.994836
HGLibA_01257	AGT	x	0	0	32	8	0	21	10	1	-0.221	-1.2919	-0.17576	0.86	NA	0.985277	-0.305	0.084	0.857971
HGLibA_01258	AGTPBP1	x	28	34	260	117	156	117	119	2.07555	-0.774	-1.12634	-0.83021	0.406	NA	2.11394	0.00415	-0.778	0.584794
HGLibA_01259	AGTPBP1	x	205	151	1151	95	155	143	317	2.50106	1.21	1.33957	1.41034	0.158	NA	2.11727	0.00644	1.2	2.31338
HGLibA_01260	AGTPBP1	x	16	57	320	36	49	20	83	1.91908	0.836	0.834881	0.834188	0.404	NA	1.54407	-0.351	1.19	1.78509
HGLibA_01261	AGTR1	x	8	63	117	394	198	140	153	2.18469	-1.69	-2.26529	-1.75785	0.0788	NA	2.38739	0.21	-1.9	0.309927
HGLibA_01262	AGTR1	x	896	31	147	172	141	453	307	2.48714	-0.32	-0.680201	-0.34999	0.726	NA	2.40711	0.227	-0.547	0.80107
HGLibA_01263	AGTR1	x	20	164	587	114	104	38	171	2.233	0.705	0.68985	0.719384	0.472	NA	1.93112	-0.135	0.84	1.63014
HGLibA_01264	AGTR2	x	118	367	534	28	78	132	210	2.32222	1.85	2.10869	2.23883	0.0252	NA	1.89946	-0.159	2.01	3.605
HGLibA_01265	AGTR2	x	67	34	234	180	133	161	135	2.13033	-0.75	-0.97317	-0.839633	0.401	NA	2.19866	0.0641	-0.814	0.594604
HGLibA_01266	AGTR2	x	54	168	121	174	145	167	138	2.13988	-0.525	-0.638136	-0.600622	0.548	NA	2.20952	0.072	-0.597	0.694959
HGLibA_01267	AGTRAP	x	295	0	105	15	31	21	78	1.89209	1.27	1.56002	1.12809	0.259	NA	1.34895	-0.359	1.63	2.41162
HGLibA_01268	AGTRAP	x	316	478	77	146	379	235	272	2.43457	0.0143	-0.0233952	0.0168121	0.987	NA	2.40369	0.224	-0.21	1.00996
HGLibA_01269	AGTRAP	x	1784	6	26	80	25	119	340	2.53148	0.46	-0.573537	0.466933	0.641	NA	1.87313	-0.179	0.639	1.37554
HGLibA_01270	AGXT	x	0	10	0	1	23	14	8	0.90309	-1.08	-3.22523	-0.858215	0.391	NA	1.10266	-0.329	-0.751	0.473029
HGLibA_01271	AGXT	x	293	206	683	149	221	264	303	2.48144	0.675	0.753846	0.825638	0.409	NA	2.32497	0.16	0.515	1.5966
HGLibA_01272	AGXT	x	69	76	0	118	66	21	58	1.76343	-0.733	-1.61776	-0.679286	0.497	NA	1.83463	-0.206	-0.527	0.601652
HGLibA_01273	AGXT2	x	47	0	97	116	36	93	65	1.81291	-1.03	-2.03872	-0.959251	0.337	NA	1.91204	-0.149	-0.881	0.48971
HGLibA_01274	AGXT2	x	18	15	0	14	34	5	14	1.14613	-0.548	-1.58088	-0.448526	0.654	NA	1.24715	-0.35	-0.198	0.683968
HGLibA_01275	AGXT2	x	85	143	107	105	197	279	153	2.18469	-0.628	-0.71472	-0.736068	0.462	NA	2.28705	0.13	-0.758	0.647073
HGLibA_01277	AGXT2L1	x	195	166	163	254	216	211	201	2.3032	-0.332	-0.377856	-0.402305	0.687	NA	2.35603	0.185	-0.517	0.794434
HGLibA_01278	AGXT2L1	x	51	3016	75	54	102	9	551	2.74115	2.37	2.72012	2.61986	0.0088	0.0911	1.74036	-0.27	2.64	5.16941
HGLibA_01282	AHCTF1	x	7	13	0	31	39	70	27	1.43136	-1.93	-3.2899	-1.65535	0.0979	NA	1.66901	-0.307	-1.62	0.262429
HGLibA_01283	AHCTF1	x	1472	1583	1903	322	253	236	962	2.98318	2.34	2.61657	3.02517	0.00248	0.0511	2.4319	0.247	2.09	5.06303
HGLibA_01284	AHCTF1	x	33	176	58	102	59	39	78	1.89209	0.199	0.2149	0.207364	0.836	NA	1.82391	-0.214	0.413	1.1479
HGLibA_01285	AHCY	x	154	168	131	246	322	151	195	2.29003	-0.538	-0.607287	-0.648284	0.517	NA	2.37961	0.204	-0.742	0.688725
HGLibA_01286	AHCY	x	477	371	183	282	229	463	334	2.52375	0.0575	0.0644914	0.069042	0.945	NA	2.51144	0.316	-0.258	1.04066
HGLibA_01287	AHCY	x	18	692	81	39	16	35	147	2.16732	1.48	1.61363	1.48985	0.136	NA	1.47712	-0.361	1.84	2.78949
HGLibA_01288	AHCYL1	x	108	78	425	170	109	383	212	2.32634	-0.266	-0.328435	-0.321345	0.748	NA	2.34374	0.175	-0.441	0.831622
HGLibA_01289	AHCYL1	x	0	0	0	20	3	22	8	0.90309	-2.08	-6.02654	-1.67163	0.0946	NA	1.17609	-0.341	-1.74	0.236514
HGLibA_01290	AHCYL1	x	21	44	12	80	111	63	55	1.74036	-1.51	-1.88043	-1.55207	0.121	NA	1.92771	-0.137	-1.37	0.351111
HGLibA_01291	AHCYL2	x	2	566	0	108	104	114	149	2.17319	-0.948	-4.97614	-0.865742	0.387	NA	2.0361	-0.0526	-0.895	0.518351
HGLibA_01292	AHCYL2	x	85	168	167	180	80	194	146	2.16435	-0.0744	-0.0827944	-0.0850543	0.932	NA	2.17993	0.0504	-0.125	0.949737
HGLibA_01293	AHCYL2	x	21	478	44	79	89	191	150	2.17609	-0.342	-0.763589	-0.358812	0.72	NA	2.07797	-0.021	-0.321	0.788947
HGLibA_01294	AHDC1	x	0	59	0	37	1	18	19	1.27875	-0.404	-5.39775	-0.32354	0.746	NA	1.27107	-0.353	-0.051	0.75576
HGLibA_01295	AHDC1	x	360	90	44	158	108	133	149	2.17319	-0.115	-0.221241	-0.129418	0.897	NA	2.12385	0.0109	-0.126	0.923382
HGLibA_01296	AHDC1	x	16	11	24	12	34	60	26	1.41497	-0.678	-0.867843	-0.618584	0.536	NA	1.54818	-0.35	-0.328	0.625031
HGLibA_01297	AHI1	x	1834	2003	67	225	172	187	748	2.8739	1.76	1.99327	1.93217	0.0533	0.188	2.28929	0.131	1.63	3.38698
HGLibA_01298	AHI1	x	139	117	875	87	81	89	231	2.36361	1.31	1.44871	1.49794	0.134	NA	1.93281	-0.133	1.44	2.47942
HGLibA_01299	AHI1	x	10	0	0	26	22	2	10	1	-1.36	-3.81656	-1.08152	0.279	NA	1.22185	-0.347	-1.01	0.389582
HGLibA_01300	AHNAK	x	318	54	429	218	188	216	237	2.37475	0.0329	-0.037725	0.0379659	0.97	NA	2.31667	0.153	-0.12	1.02307
HGLibA_01301	AHNAK	x	662	134	135	188	288	255	277	2.44248	-0.049	-0.131625	-0.0565824	0.955	NA	2.3868	0.21	-0.259	0.966606
HGLibA_01302	AHNAK	x	105	31	0	87	55	91	62	1.79239	-0.948	-1.83828	-0.856887	0.392	NA	1.89023	-0.166	-0.782	0.518351
HGLibA_01303	AHNAK2	x	23	17	56	78	51	67	49	1.6902	-0.936	-1.20491	-0.94328	0.346	NA	1.81513	-0.22	-0.716	0.52268
HGLibA_01304	AHNAK2	x	0	0	71	7	0	34	19	1.27875	-0.0178	-1.05403	-0.0143651	0.989	NA	1.13566	-0.335	0.317	0.987738
HGLibA_01305	AHNAK2	x	0	13	0	82	23	24	24	1.38021	-2.17	-5.95567	-1.7916	0.0732	NA	1.63347	-0.322	-1.85	0.222211
HGLibA_01306	AHR	x	27337	55	109	65	102	75	4624	3.66502	2.23	1.48685	2.1873	0.0287	0.147	1.90669	-0.154	2.38	4.69134
HGLibA_01307	AHR	x	180	354	55929	282	147	211	9517	3.9785	2.35	1.99988	2.36399	0.0181	0.124	2.32906	0.163	2.19	5.09824
HGLibA_01308	AHR	x	1561	11	0	145	46	64	304	2.48287	0.142	-1.96332	0.133644	0.894	NA	1.92942	-0.136	0.278	1.10343
HGLibA_01309	AHRR	x	201	29	60	158	208	197	142	2.15229	-1.11	-1.42611	-1.22787	0.219	NA	2.27339	0.119	-1.23	0.463294
HGLibA_01310	AHRR	x	75	138	679	302	254	316	294	2.46835	-0.44	-0.61831	-0.511704	0.609	NA	2.4634	0.274	-0.714	0.737135
HGLibA_01311	AHRR	x	0	0	24	48	51	45	28	1.44716	-2.15	-6.22508	-1.79689	0.0724	NA	1.68124	-0.302	-1.85	0.225313
HGLibA_01312	AHSA1	x	5	287	22	31	57	29	72	1.85733	0.166	-0.223563	0.164678	0.869	NA	1.59106	-0.338	0.504	1.12194
HGLibA_01313	AHSA1	x	29	134	129	156	58	138	107	2.02938	-0.294	-0.391345	-0.313649	0.754	NA	2.06942	-0.0272	-0.267	0.815637
HGLibA_01314	AHSA1	x	8	0	0	52	86	4	25	1.39794	-2.66	-4.99146	-2.2217	0.0263	NA	1.67517	-0.305	-2.36	0.15822
HGLibA_01315	AHSA2	x	18	63	89	177	63	79	82	1.91381	-0.728	-0.92606	-0.751621	0.452	NA	2.02667	-0.0601	-0.668	0.60374
HGLibA_01316	AHSA2	x	11	36	42	41	56	65	42	1.62325	-0.788	-1.0415	-0.776925	0.437	NA	1.73239	-0.275	-0.513	0.579146
HGLibA_01317	AHSA2	x	47	59	24	41	63	128	60	1.77815	-0.598	-0.728538	-0.610103	0.542	NA	1.88837	-0.168	-0.43	0.660669
HGLibA_01318	AHSG	x	72	8	20960	188	212	135	3596	3.55582	1.2	-0.968358	1.13827	0.255	0.388	2.25123	0.103	1.1	2.2974
HGLibA_01319	AHSG	x	170	0	12	7	5	0	32	1.50515	1.84	3.45112	1.52218	0.128	NA	0.60206	-0.182	2.02	3.5801
HGLibA_01320	AHSG	x	179	615	54	101	106	71	188	2.27416	0.916	0.981288	1.04282	0.297	NA	1.96692	-0.107	1.02	1.88688
HGLibA_01321	AHSP	x	513	54	145	107	106	136	177	2.24797	0.443	0.428221	0.497669	0.619	NA	2.0657	-0.0299	0.473	1.35943
HGLibA_01322	AHSP	x	0	151	28	29	82	31	54	1.73239	-0.334	-1.11509	-0.302597	0.762	NA	1.67517	-0.305	-0.029	0.793334
HGLibA_01323	AHSP	x	259	478	95	174	134	64	201	2.3032	0.881	0.988739	1.0496	0.294	NA	2.09342	-0.01	0.891	1.84165
HGLibA_01324	AICDA	x	1037	226	169	236	165	284	353	2.54777	0.567	0.601913	0.670249	0.503	NA	2.35857	0.187	0.38	1.48144
HGLibA_01325	AICDA	x	308	2731	103	167	131	214	609	2.78462	1.21	1.26224	1.33048	0.183	0.326	2.23215	0.0886	1.12	2.31338
HGLibA_01326	AICDA	x	180	109	403	154	278	119	207	2.31597	0.194	0.212957	0.221529	0.825	NA	2.26403	0.112	0.082	1.14393
HGLibA_01327	AIDA	x	601	831	365	306	331	242	446	2.64933	0.864	0.965241	1.09487	0.274	NA	2.46687	0.277	0.587	1.82008
HGLibA_01328	AIDA	x	934	11	28	53	73	83	197	2.29447	0.187	-0.601468	0.187554	0.851	NA	1.84303	-0.2	0.387	1.13839
HGLibA_01329	AIDA	x	0	0	0	5	22	14	7	0.845098	-1.96	-6.0285	-1.58236	0.114	NA	1.13566	-0.335	-1.62	0.257028
HGLibA_01330	AIF1	x	3	54	64	66	36	171	66	1.81954	-1.09	-1.62616	-1.0674	0.286	NA	1.95904	-0.113	-0.977	0.469761
HGLibA_01331	AIF1	x	56	0	69	126	83	96	72	1.85733	-1.3	-2.29947	-1.20951	0.226	NA	2.00718	-0.0757	-1.22	0.406126
HGLibA_01332	AIF1	x	136	157	321	141	76	164	166	2.22011	0.572	0.657798	0.674365	0.5	NA	2.1038	-0.00283	0.575	1.48658
HGLibA_01333	AIF1L	x	3	25	0	5	0	0	6	0.778151	0.685	1.33912	0.569783	0.569	NA	0.221849	-0.00387	0.689	1.6077
HGLibA_01334	AIF1L	x	49	195	399	82	147	199	178	2.25042	0.253	0.233399	0.296308	0.767	NA	2.15432	0.032	0.221	1.19168
HGLibA_01335	AIF1L	x	121	153	30	155	156	196	135	2.13033	-0.779	-0.980584	-0.866343	0.386	NA	2.22789	0.0854	-0.864	0.582771
HGLibA_01336	AIFM1	x	92	82	0	28	83	111	66	1.81954	-0.389	-0.841153	-0.345876	0.729	NA	1.86923	-0.182	-0.207	0.763659
HGLibA_01337	AIFM1	x	116	134	44	219	203	145	144	2.15836	-0.908	-1.07453	-1.05632	0.291	NA	2.27646	0.122	-1.03	0.532923
HGLibA_01338	AIFM1	x	0	0	0	22	55	46	20	1.30103	-3.99	-7.71333	-3.25331	0.00114	NA	1.61278	-0.33	-3.66	0.0629347
HGLibA_01339	AIFM2	x	141	6	58	60	109	32	68	1.83251	-0.156	-0.302089	-0.150869	0.88	NA	1.82607	-0.212	0.056	0.89751
HGLibA_01340	AIFM2	x	0	0	0	0	4	0	1	0	-0.678	-1.52148	-0.601422	0.548	NA	0.124939	0.0488	-0.727	0.625031
HGLibA_01341	AIFM2	x	0	13	113	1	82	25	39	1.59106	-0.187	-0.949582	-0.166704	0.868	NA	1.5563	-0.348	0.161	0.87843
HGLibA_01342	AIFM3	x	141	365	87	204	104	287	198	2.29667	-0.133	-0.193247	-0.148808	0.882	NA	2.2974	0.138	-0.271	0.911933
HGLibA_01343	AIFM3	x	1905	3976	157	246	171	118	1096	3.03981	2.4	2.69025	2.77853	0.00546	0.074	2.25123	0.103	2.3	5.27803
HGLibA_01344	AIFM3	x	77	132	167	80	70	73	100	2	0.593	0.688569	0.662452	0.508	NA	1.87118	-0.18	0.773	1.50838
HGLibA_01345	AIG1	x	20	54	34	85	67	91	58	1.76343	-1.02	-1.27361	-1.05163	0.293	NA	1.90849	-0.152	-0.868	0.493116
HGLibA_01346	AIG1	x	1612	443	91	233	190	235	467	2.66932	0.894	0.940809	1.01871	0.308	0.429	2.3411	0.173	0.721	1.85832
HGLibA_01347	AIG1	x	46	36	24	14	15	76	35	1.54407	0.277	0.512582	0.259594	0.795	NA	1.54407	-0.351	0.628	1.21167
HGLibA_01348	AIM1	x	66	300	830	187	352	174	318	2.50243	0.205	0.122647	0.233841	0.815	NA	2.37597	0.201	0.004	1.15269
HGLibA_01349	AIM1	x	52	13	10	3	1	9	15	1.17609	1.53	2.72223	1.27331	0.203	NA	0.636822	-0.195	1.72	2.88786
HGLibA_01350	AIM1	x	23	29	0	25	42	11	22	1.34242	-0.628	-1.59188	-0.531074	0.595	NA	1.41497	-0.361	-0.267	0.647073
HGLibA_01351	AIM2	x	161	6	1625	158	96	180	371	2.56937	0.435	-0.102325	0.448941	0.653	NA	2.16037	0.0363	0.399	1.35191
HGLibA_01352	AIM2	x	0	0	0	13	12	3	5	0.69897	-1.45	-5.47283	-1.21572	0.224	NA	0.970037	-0.301	-1.15	0.366021
HGLibA_01353	AIM2	x	290	27	2000	47	35	132	422	2.62531	2.02	2.17228	2.27301	0.023	NA	1.85329	-0.193	2.21	4.05584
HGLibA_01354	AIMP1	x	295	99	262	274	160	185	212	2.32634	-0.00699	-0.0249691	-0.0084184	0.993	NA	2.31457	0.151	-0.158	0.995167
HGLibA_01355	AIMP1	x	10	25	22	113	49	102	54	1.73239	-1.75	-2.2187	-1.76747	0.0771	NA	1.94448	-0.124	-1.63	0.297302
HGLibA_01356	AIMP1	x	10	227	0	0	7	16	43	1.63347	1.5	3.5956	1.25001	0.211	NA	0.884607	-0.278	1.78	2.82843
HGLibA_01357	AIMP2	x	272	2	0	37	88	19	70	1.8451	-0.606	-3.98208	-0.540801	0.589	NA	1.68124	-0.302	-0.304	0.657016
HGLibA_01358	AIMP2	x	1639	67	1510	319	206	130	645	2.80956	1.47	1.65657	1.61802	0.106	0.251	2.33912	0.171	1.3	2.77022
HGLibA_01359	AIMP2	x	13	13	0	7	44	34	18	1.25527	-1.06	-2.16617	-0.872985	0.383	NA	1.4523	-0.361	-0.699	0.479632
HGLibA_01360	AIP	x	10	52	2306	6	6	40	403	2.60531	3.02	3.28941	3.25299	0.00114	NA	1.23888	-0.349	3.37	8.11168
HGLibA_01361	AIP	x	1908	5946	2786	84	135	214	1846	3.26623	4.03	4.55442	5.14754	2.64e-07	0.000144	2.15937	0.0356	3.99	16.3362
HGLibA_01362	AIP	x	2103	2397	23058	181	191	249	4696	3.67173	3.96	4.50073	4.78584	1.7e-06	0.000579	2.31597	0.152	3.81	15.5625
HGLibA_01363	AIPL1	x	47	8	133	35	116	110	75	1.87506	-0.572	-0.828682	-0.573278	0.566	NA	1.93952	-0.128	-0.444	0.672684
HGLibA_01364	AIPL1	x	57	80	6	104	21	72	57	1.75587	-0.498	-0.825087	-0.47843	0.632	NA	1.81734	-0.218	-0.28	0.708088
HGLibA_01365	AIPL1	x	84	830	222	192	76	192	266	2.42488	0.659	0.699047	0.722161	0.47	NA	2.18564	0.0546	0.604	1.57899
HGLibA_01366	AIRE	x	0	189	50	94	177	119	105	2.02119	-1.1	-2.12563	-1.0431	0.297	NA	2.11394	0.00415	-1.1	0.466516
HGLibA_01367	AIRE	x	0	13	24	13	15	0	11	1.04139	0.122	-0.152909	0.0973463	0.922	NA	0.970037	-0.301	0.423	1.08824
HGLibA_01368	AIRE	x	1014	52	0	120	146	62	232	2.36549	-0.0436	-1.53416	-0.0411239	0.967	NA	2.03875	-0.0505	0.0069	0.970231
HGLibA_01369	AJAP1	x	581	34	159	120	106	218	203	2.3075	0.134	-0.00667026	0.14834	0.882	NA	2.17026	0.0433	0.0907	1.09733
HGLibA_01370	AJAP1	x	418	11	2296	164	152	35	513	2.71012	1.31	1.30911	1.28129	0.2	0.341	2.06819	-0.0281	1.34	2.47942
HGLibA_01371	AJAP1	x	0	42	0	1	3	3	8	0.90309	0.616	-1.6303	0.491517	0.623	NA	0.367977	-0.0779	0.694	1.53262
HGLibA_01372	AJUBA	x	36	6	56	88	97	107	65	1.81291	-1.49	-1.98335	-1.51414	0.13	NA	1.98826	-0.0908	-1.4	0.356013
HGLibA_01373	AJUBA	x	3	6	0	23	14	22	11	1.04139	-1.58	-3.42085	-1.26938	0.204	NA	1.29373	-0.355	-1.23	0.334482
HGLibA_01374	AJUBA	x	0	0	0	7	8	19	6	0.778151	-1.7	-5.82225	-1.39382	0.163	NA	1.05436	-0.32	-1.38	0.307786
HGLibA_01375	AK1	x	265	384	325	233	266	200	279	2.4456	0.418	0.472104	0.517382	0.605	NA	2.36736	0.194	0.224	1.33607
HGLibA_01376	AK1	x	460	117	10	13	93	67	127	2.1038	0.727	0.62504	0.706188	0.48	NA	1.76092	-0.257	0.984	1.65519
HGLibA_01377	AK1	x	624	371	367	141	258	146	318	2.50243	1.16	1.33274	1.42569	0.154	NA	2.25928	0.109	1.05	2.23457
HGLibA_01378	AK2	x	195	73	14	216	201	229	155	2.19033	-1.36	-1.80262	-1.48743	0.137	NA	2.33311	0.166	-1.53	0.389582
HGLibA_01379	AK2	x	1543	54	24	211	202	167	367	2.56467	-0.259	-0.955157	-0.274873	0.783	NA	2.28631	0.129	-0.388	0.835667
HGLibA_01380	AK2	x	170	29	631	261	178	57	221	2.34439	0.0802	-0.148704	0.0834881	0.933	NA	2.21836	0.0785	0.0017	1.05716
HGLibA_01381	AK3	x	676	94	3320	145	96	214	758	2.87967	1.91	2.08027	2.22126	0.0263	0.142	2.18089	0.0511	1.86	3.75809
HGLibA_01382	AK3	x	242	29	40	46	20	0	63	1.79934	1.8	2.84126	1.69013	0.091	NA	1.34242	-0.358	2.16	3.4822
HGLibA_01383	AK3	x	241	948	4376	141	304	296	1051	3.0216	1.88	2.05983	2.25913	0.0239	0.137	2.3927	0.215	1.66	3.68075
HGLibA_01384	AK4	x	883	485	2586	622	636	454	944	2.97497	0.771	0.844994	0.935244	0.35	0.46	2.75638	0.544	0.227	1.70645
HGLibA_01385	AK4	x	580	564	93	144	133	94	268	2.42813	1.25	1.38854	1.48099	0.139	NA	2.09225	-0.0109	1.26	2.37841
HGLibA_01386	AK4	x	0	32	0	3	0	20	9	0.954243	0.00775	-3.53682	0.00624664	0.995	NA	0.884607	-0.278	0.286	1.00539
HGLibA_01387	AK5	x	38	151	127	102	52	150	103	2.01284	-0.0246	-0.0568702	-0.0266893	0.979	NA	2.00575	-0.0768	0.0522	0.983093
HGLibA_01388	AK5	x	834	36	0	170	65	68	196	2.29226	-0.0685	-1.1947	-0.0648678	0.948	NA	2.00432	-0.078	0.0095	0.953629
HGLibA_01389	AK5	x	18	4	0	38	27	36	20	1.30103	-1.69	-3.30323	-1.42114	0.155	NA	1.5272	-0.354	-1.34	0.309927
HGLibA_01390	AK6	x	0	32	0	12	8	12	11	1.04139	-0.44	-4.40454	-0.350145	0.726	NA	1.02803	-0.314	-0.126	0.737135
HGLibA_01391	AK6	x	75	10	0	99	46	27	43	1.63347	-1.32	-2.64618	-1.17814	0.239	NA	1.75841	-0.258	-1.06	0.400535
HGLibA_01392	AK6	x	87	0	0	51	0	6	24	1.38021	-0.115	-1.11684	-0.0943155	0.925	NA	1.27875	-0.353	0.238	0.923382
HGLibA_01393	AK7	x	288	512	607	156	138	206	318	2.50243	1.28	1.4463	1.58706	0.112	NA	2.22185	0.081	1.2	2.42839
HGLibA_01394	AK7	x	303	36	357	101	133	95	171	2.233	0.623	0.676745	0.679054	0.497	NA	2.04007	-0.0495	0.672	1.54007
HGLibA_01395	AK7	x	0	10	0	0	0	0	2	0.30103	1.06	1.632	0.930061	0.352	NA	#NAME?	NA	1.06	2.08493
HGLibA_01396	AK8	x	46	84	22	163	137	167	103	2.01284	-1.49	-1.81243	-1.63625	0.102	NA	2.1922	0.0594	-1.55	0.356013
HGLibA_01397	AK8	x	110	172	663	82	152	110	215	2.33244	0.93	1.03263	1.07916	0.281	NA	2.05944	-0.0346	0.965	1.90528
HGLibA_01398	AK8	x	64	31	101	107	107	51	77	1.88649	-0.413	-0.52868	-0.434669	0.664	NA	1.94612	-0.123	-0.29	0.75106
HGLibA_01399	AK9	x	25	826	64	172	124	104	219	2.34044	-0.00845	-0.365353	-0.00894028	0.993	NA	2.12494	0.0117	-0.0202	0.99416
HGLibA_01400	AK9	x	15	522	665	141	121	117	264	2.4216	0.885	0.920519	0.923907	0.356	NA	2.10152	-0.00441	0.889	1.84676
HGLibA_01401	AK9	x	49	29	804	172	159	194	234	2.36922	-0.452	-0.921452	-0.489839	0.624	NA	2.24304	0.0966	-0.549	0.731029
HGLibA_01402	AKAP1	x	277	382	196	252	227	192	254	2.40483	0.273	0.305167	0.335826	0.737	NA	2.3496	0.179	0.094	1.20832
HGLibA_01403	AKAP1	x	0	0	0	4	46	15	11	1.04139	-2.65	-6.38453	-2.11153	0.0347	NA	1.33579	-0.358	-2.29	0.15932
HGLibA_01404	AKAP1	x	234	403	0	269	118	54	180	2.25527	-0.0908	-0.870764	-0.0869461	0.931	NA	2.16732	0.0412	-0.132	0.939002
HGLibA_01405	AKAP10	x	591	394	115	521	549	348	420	2.62325	-0.514	-0.624727	-0.634678	0.526	NA	2.67455	0.465	-0.979	0.700278
HGLibA_01406	AKAP10	x	20	2219	395	198	162	239	539	2.73159	0.768	0.551334	0.800068	0.424	0.517	2.30031	0.14	0.628	1.70291
HGLibA_01407	AKAP10	x	77	384	42	264	188	108	177	2.24797	-0.544	-0.745566	-0.615172	0.538	NA	2.27107	0.118	-0.662	0.685867
HGLibA_01408	AKAP11	x	10	76	42	99	60	202	82	1.91381	-1.35	-1.79144	-1.3952	0.163	NA	2.08039	-0.0192	-1.33	0.392292
HGLibA_01409	AKAP11	x	44	36	65	57	71	94	61	1.78533	-0.517	-0.627829	-0.545323	0.586	NA	1.86923	-0.182	-0.335	0.698823
HGLibA_01410	AKAP11	x	29	0	65	67	37	38	39	1.59106	-0.785	-1.79726	-0.692267	0.489	NA	1.67517	-0.305	-0.48	0.580352
HGLibA_01411	AKAP12	x	321	237	167	133	69	81	168	2.22531	1.19	1.36439	1.41007	0.159	NA	1.97467	-0.101	1.29	2.28153
HGLibA_01412	AKAP12	x	198	193	14	63	128	144	123	2.08991	-0.0176	-0.141319	-0.0182289	0.985	NA	2.04792	-0.0433	0.0257	0.987875
HGLibA_01413	AKAP12	x	2088	149	828	393	369	429	709	2.85065	0.706	0.721322	0.826833	0.408	0.506	2.59879	0.394	0.312	1.63127
HGLibA_01414	AKAP13	x	29	73	915	88	170	150	238	2.37658	0.0662	-0.238329	0.0723312	0.942	NA	2.13354	0.0176	0.0486	1.04696
HGLibA_01415	AKAP13	x	13	11	58	9	5	17	19	1.27875	0.853	1.15236	0.74494	0.456	NA	1.01424	-0.311	1.16	1.80625
HGLibA_01416	AKAP13	x	39	319	123	127	30	28	111	2.04532	1.09	1.4787	1.11746	0.264	NA	1.79005	-0.237	1.33	2.12874
HGLibA_01417	AKAP14	x	138	67	65	54	136	63	87	1.93952	0.0964	0.120844	0.103956	0.917	NA	1.926	-0.139	0.235	1.0691
HGLibA_01418	AKAP14	x	110	205	278	136	75	197	167	2.22272	0.468	0.545362	0.546969	0.584	NA	2.13354	0.0176	0.45	1.38319
HGLibA_01419	AKAP14	x	7	507	22	180	49	167	155	2.19033	-0.793	-2.12065	-0.770018	0.441	NA	2.12057	0.0087	-0.802	0.577143
HGLibA_01423;HGLibA_01420	AKAP17A_Y;AKAP17A_X	x	676	885	2028	741	446	631	901	2.95472	0.764	0.851613	0.96364	0.335	0.449	2.78247	0.569	0.195	1.69819
HGLibA_01424;HGLibA_01421	AKAP17A_Y;AKAP17A_X	x	577	1860	2707	514	536	526	1120	3.04922	1.31	1.4585	1.63352	0.102	0.248	2.72043	0.509	0.801	2.47942
HGLibA_01425;HGLibA_01422	AKAP17A_Y;AKAP17A_X	x	272	493	2328	374	405	271	690	2.83885	0.838	0.893738	0.98045	0.327	0.443	2.54407	0.345	0.493	1.78757
HGLibA_01426	AKAP2	x	52	0	0	38	25	21	23	1.36173	-1.15	-5.16274	-0.943778	0.345	NA	1.44716	-0.361	-0.789	0.450625
HGLibA_01427	AKAP2	x	1713	0	0	35	59	15	304	2.48287	0.743	-4.92785	0.654876	0.513	NA	1.56031	-0.347	1.09	1.67365
HGLibA_01428	AKAP2	x	409	71	28	222	44	117	148	2.17026	-0.0132	-0.092095	-0.0146558	0.988	NA	2.10608	-0.00126	-0.0119	0.990892
HGLibA_01429	AKAP3	x	26	0	6	30	0	4	11	1.04139	0.032	0.134815	0.0255888	0.98	NA	1.05436	-0.32	0.352	1.02243
HGLibA_01430	AKAP3	x	7	21	147	37	27	72	52	1.716	-0.244	-0.527343	-0.24068	0.81	NA	1.65642	-0.313	0.069	0.844401
HGLibA_01431	AKAP3	x	306	164	87	142	104	60	144	2.15836	0.677	0.767713	0.79345	0.428	NA	2.0086	-0.0745	0.752	1.59881
HGLibA_01432	AKAP4	x	33	141	24	35	15	70	53	1.72428	0.358	0.404196	0.345672	0.73	NA	1.60206	-0.334	0.692	1.28165
HGLibA_01433	AKAP4	x	2473	3511	200	176	200	156	1119	3.04883	2.54	2.90389	2.94265	0.00325	0.0587	2.24879	0.101	2.44	5.81589
HGLibA_01434	AKAP4	x	888	3047	1097	495	514	426	1078	3.03262	1.42	1.58543	1.80575	0.071	0.21	2.67973	0.47	0.95	2.67586
HGLibA_01435	AKAP5	x	16	0	0	46	45	128	39	1.59106	-2.79	-6.58745	-2.39647	0.0166	NA	1.86332	-0.186	-2.6	0.144586
HGLibA_01436	AKAP5	x	123	96	48	213	316	75	145	2.16137	-0.924	-1.0509	-1.07669	0.282	NA	2.30392	0.143	-1.07	0.527046
HGLibA_01437	AKAP5	x	265	1745	294	201	358	243	518	2.71433	0.9	0.966401	1.1039	0.27	0.399	2.42705	0.243	0.657	1.86607
HGLibA_01438	AKAP6	x	70	157	548	254	149	250	238	2.37658	-0.105	-0.18853	-0.121101	0.904	NA	2.33779	0.17	-0.275	0.929805
HGLibA_01439	AKAP6	x	667	2682	220	246	237	196	708	2.85003	1.52	1.67539	1.80442	0.0712	0.21	2.35475	0.184	1.34	2.86791
HGLibA_01440	AKAP6	x	282	419	111	85	205	88	198	2.29667	0.909	1.03302	1.08441	0.278	NA	2.10037	-0.0052	0.914	1.87774
HGLibA_01441	AKAP7	x	7	25	65	136	70	208	85	1.92942	-1.9	-2.40272	-1.99916	0.0456	NA	2.13988	0.022	-1.92	0.267943
HGLibA_01442	AKAP7	x	3	88	0	25	45	122	47	1.6721	-1.29	-3.1734	-1.12564	0.26	NA	1.80618	-0.226	-1.06	0.408951
HGLibA_01443	AKAP7	x	2	0	20	19	69	48	26	1.41497	-2.01	-3.75982	-1.71846	0.0857	NA	1.65642	-0.313	-1.7	0.248273
HGLibA_01444	AKAP8	x	1464	23	6	115	113	53	296	2.47129	0.0218	-1.15916	0.0221309	0.982	NA	1.97159	-0.104	0.126	1.01523
HGLibA_01445	AKAP8	x	767	50	115	197	154	77	227	2.35603	0.389	0.344476	0.438554	0.661	NA	2.15432	0.032	0.357	1.30949
HGLibA_01446	AKAP8	x	0	0	0	27	12	12	8	0.90309	-2.32	-6.43638	-1.85247	0.064	NA	1.23045	-0.348	-1.97	0.200267
HGLibA_01447	AKAP8L	x	31	0	242	212	67	103	109	2.03743	-1.16	-2.76105	-1.09308	0.274	NA	2.10494	-0.00204	-1.16	0.447513
HGLibA_01448	AKAP8L	x	97	229	198	209	238	166	190	2.27875	-0.249	-0.297672	-0.296292	0.767	NA	2.31034	0.148	-0.397	0.841479
HGLibA_01449	AKAP8L	x	87	44	48	37	115	55	64	1.80618	-0.112	-0.122792	-0.115457	0.908	NA	1.83885	-0.203	0.091	0.925304
HGLibA_01450	AKAP9	x	403	111	69	190	184	261	203	2.3075	-0.398	-0.53638	-0.455199	0.649	NA	2.32565	0.16	-0.558	0.75891
HGLibA_01451	AKAP9	x	16	0	24	21	10	27	16	1.20412	-0.564	-1.56372	-0.464992	0.642	NA	1.28631	-0.354	-0.21	0.676424
HGLibA_01452	AKAP9	x	0	52	0	3	2	9	11	1.04139	0.322	-3.09954	0.255936	0.798	NA	0.669007	-0.207	0.529	1.25006
HGLibA_01453	AKIP1	x	47	0	28	97	46	73	48	1.68124	-1.45	-2.57106	-1.3158	0.188	NA	1.85733	-0.191	-1.26	0.366021
HGLibA_01454	AKIP1	x	51	0	26	51	64	62	42	1.62325	-1.14	-2.15529	-1.00604	0.314	NA	1.77085	-0.25	-0.89	0.45376
HGLibA_01455	AKIP1	x	74	113	125	89	115	182	116	2.06446	-0.242	-0.278091	-0.27817	0.781	NA	2.10947	0.00108	-0.243	0.845572
HGLibA_01456	AKIRIN1	x	285	46	0	104	212	211	143	2.15534	-1.1	-2.46756	-1.0167	0.309	NA	2.24469	0.0978	-1.2	0.466516
HGLibA_01457	AKIRIN1	x	118	315	93	280	138	352	216	2.33445	-0.573	-0.711239	-0.65242	0.514	NA	2.40937	0.229	-0.802	0.672217
HGLibA_01458	AKIRIN1	x	0	0	0	0	0	0	0	#NAME?	NA	NA	NA	NA	NA	#NAME?	NA	NA	NA
HGLibA_01459	AKIRIN2	x	242	19	189	6	88	40	97	1.98677	1.3	1.98224	1.25578	0.209	NA	1.64998	-0.316	1.62	2.46229
HGLibA_01460	AKIRIN2	x	3	90	93	51	58	151	74	1.86923	-0.706	-1.18228	-0.707133	0.479	NA	1.93785	-0.129	-0.577	0.613017
HGLibA_01461	AKIRIN2	x	44	111	167	29	94	162	101	2.00432	0.231	0.292079	0.25997	0.795	NA	1.97772	-0.0991	0.33	1.17365
HGLibA_01462	AKNA	x	129	57	14	81	41	156	80	1.90309	-0.436	-0.583833	-0.440784	0.659	NA	1.96692	-0.107	-0.329	0.739181
HGLibA_01463	AKNA	x	123	111	32	14	80	36	66	1.81954	0.847	1.07262	0.861822	0.389	NA	1.63682	-0.321	1.17	1.79876
HGLibA_01464	AKNA	x	395	40	18	308	155	87	167	2.22272	-0.955	-1.31556	-1.07844	0.281	NA	2.26324	0.112	-1.07	0.515842
HGLibA_01465	AKNAD1	x	7	0	0	9	39	0	9	0.954243	-1.05	-1.91393	-0.838611	0.402	NA	1.20412	-0.345	-0.705	0.482968
HGLibA_01466	AKNAD1	x	349	38	290	93	39	82	148	2.17026	1.14	1.25956	1.30388	0.192	NA	1.85329	-0.193	1.33	2.20381
HGLibA_01467	AKNAD1	x	151	103	218	146	117	179	152	2.18184	0.0489	0.0501535	0.0577487	0.954	NA	2.1683	0.0419	0.007	1.03448
HGLibA_01468	AKR1A1	x	226	1409	149	273	188	204	408	2.61066	0.63	0.628419	0.726165	0.468	NA	2.3457	0.176	0.454	1.54756
HGLibA_01469	AKR1A1	x	231	661	524	267	337	470	415	2.61805	0.281	0.305178	0.351945	0.725	NA	2.55388	0.354	-0.073	1.21504
HGLibA_01470	AKR1A1	x	21	27	40	125	231	71	86	1.9345	-1.81	-2.18326	-1.94144	0.0522	NA	2.15331	0.0313	-1.84	0.285191
HGLibA_01471	AKR1B1	x	665	151	121	290	273	318	303	2.48144	-0.27	-0.380269	-0.318485	0.75	NA	2.46785	0.278	-0.548	0.82932
HGLibA_01472	AKR1B1	x	152	470	133	84	121	79	173	2.23805	1.05	1.18558	1.24086	0.215	NA	1.9762	-0.1	1.15	2.07053
HGLibA_01473	AKR1B1	x	293	356	202	114	95	46	184	2.26482	1.56	1.80016	1.86827	0.0617	NA	1.92942	-0.136	1.7	2.94854
HGLibA_01474	AKR1B10	x	98	162	373	71	78	62	141	2.14922	1.18	1.35725	1.34163	0.18	NA	1.84716	-0.198	1.38	2.26577
HGLibA_01475	AKR1B10	x	7	69	38	0	18	48	30	1.47712	0.862	1.92667	0.760714	0.447	NA	1.34242	-0.358	1.22	1.81756
HGLibA_01476	AKR1B10	x	249	57	163	155	150	112	148	2.17026	0.00213	-0.0308164	0.00242617	0.998	NA	2.14301	0.0241	-0.022	1.00148
HGLibA_01477	AKR1B15	x	229	723	462	205	196	234	342	2.53403	0.899	1.00799	1.10161	0.271	NA	2.32565	0.16	0.739	1.86477
HGLibA_01478	AKR1B15	x	105	4	99	145	126	115	99	1.99564	-1.05	-1.57058	-1.06507	0.287	NA	2.10947	0.00108	-1.05	0.482968
HGLibA_01479	AKR1B15	x	36	80	67	61	75	42	60	1.77815	0.00968	0.00456059	0.0101052	0.992	NA	1.7733	-0.248	0.258	1.00673
HGLibA_01480	AKR1C1	x	41	1346	119	286	162	267	370	2.5682	-0.132	-0.564019	-0.140304	0.888	NA	2.37718	0.202	-0.334	0.912565
HGLibA_01481	AKR1C1	x	7	271	28	46	18	78	75	1.87506	0.00866	-0.56378	0.00826869	0.993	NA	1.67517	-0.305	0.314	1.00602
HGLibA_01482	AKR1C1	x	272	46	28	35	153	118	109	2.03743	-0.291	-0.589839	-0.295525	0.768	NA	2.0086	-0.0745	-0.216	0.817335
HGLibA_01483	AKR1C2	x	2	44	0	69	56	58	38	1.57978	-2.03	-4.53246	-1.78349	0.0745	NA	1.78533	-0.24	-1.79	0.244855
HGLibA_01484	AKR1C2	x	75	161	34	58	109	201	106	2.02531	-0.377	-0.461916	-0.404199	0.686	NA	2.08873	-0.0133	-0.364	0.770037
HGLibA_01485	AKR1C2	x	8	19	97	38	87	83	55	1.74036	-1	-1.42678	-1.00775	0.314	NA	1.84094	-0.202	-0.798	0.5
HGLibA_01486	AKR1C3	x	41	38	189	96	68	12	74	1.86923	0.281	0.295282	0.27553	0.783	NA	1.76839	-0.252	0.533	1.21504
HGLibA_01487	AKR1C3	x	72	176	71	107	93	78	100	2	0.0738	0.067987	0.0821607	0.935	NA	1.96692	-0.107	0.181	1.05249
HGLibA_01488	AKR1C3	x	118	675	192	201	227	203	269	2.42975	0.243	0.226486	0.288588	0.773	NA	2.32291	0.158	0.085	1.18345
HGLibA_01489	AKR1C4	x	331	1005	0	31	101	26	249	2.3962	1.73	1.80055	1.62747	0.104	NA	1.72154	-0.281	2.01	3.31728
HGLibA_01490	AKR1C4	x	8	0	71	9	41	84	36	1.5563	-0.885	-1.69337	-0.772247	0.44	NA	1.64998	-0.316	-0.569	0.541488
HGLibA_01491	AKR1C4	x	106	155	83	87	200	131	127	2.1038	-0.218	-0.248408	-0.251437	0.801	NA	2.14406	0.0249	-0.243	0.859756
HGLibA_01492	AKR1D1	x	103	352	530	118	130	242	246	2.39094	0.726	0.801273	0.872695	0.383	NA	2.21307	0.0746	0.651	1.65405
HGLibA_01493	AKR1D1	x	34	50	32	61	49	123	58	1.76343	-0.755	-0.916339	-0.777796	0.437	NA	1.89023	-0.166	-0.589	0.592546
HGLibA_01494	AKR1D1	x	3	36	30	49	27	33	30	1.47712	-0.619	-1.02426	-0.559014	0.576	NA	1.56031	-0.347	-0.272	0.651122
HGLibA_01495	AKR1E2	x	41	174	60	151	137	110	112	2.04922	-0.639	-0.803071	-0.710367	0.477	NA	2.12276	0.0102	-0.649	0.642158
HGLibA_01496	AKR1E2	x	2254	390	34	185	142	132	523	2.7185	1.19	1.1661	1.29011	0.197	0.338	2.18469	0.0539	1.14	2.28153
HGLibA_01497	AKR1E2	x	134	34	111	185	76	174	119	2.07555	-0.631	-0.755019	-0.723515	0.469	NA	2.16137	0.037	-0.668	0.645729
HGLibA_01498	AKR7A2	x	529	46	1709	115	260	253	485	2.68574	1.04	1.15429	1.1211	0.262	0.394	2.32084	0.156	0.884	2.05623
HGLibA_01499	AKR7A2	x	0	109	48	137	35	85	69	1.83885	-0.691	-1.40549	-0.614763	0.539	NA	1.93281	-0.133	-0.558	0.619424
HGLibA_01500	AKR7A2	x	496	388	417	271	366	255	366	2.56348	0.491	0.556084	0.615627	0.538	NA	2.47324	0.283	0.208	1.40542
HGLibA_01501	AKR7A3	x	210	44	222	106	85	160	138	2.13988	0.199	0.185033	0.227465	0.82	NA	2.06819	-0.0281	0.227	1.1479
HGLibA_01502	AKR7A3	x	0	0	0	38	102	33	29	1.4624	-4.61	-8.11825	-3.84737	0.000119	NA	1.76092	-0.257	-4.35	0.0409498
HGLibA_01503	AKR7A3	x	106	128	75	67	39	21	73	1.86332	1.15	1.40473	1.231	0.218	NA	1.62668	-0.325	1.48	2.21914
HGLibA_01504	AKT1	x	16	8	0	38	109	140	52	1.716	-2.58	-4.12512	-2.33634	0.0195	NA	1.98076	-0.0967	-2.48	0.167241
HGLibA_01505	AKT1	x	82	38	177	100	108	84	98	1.99123	-0.158	-0.238467	-0.172284	0.863	NA	1.98826	-0.0908	-0.0672	0.896267
HGLibA_01506	AKT1	x	38	443	0	23	80	37	104	2.01703	0.451	-0.0590575	0.416915	0.677	NA	1.66901	-0.307	0.758	1.36699
HGLibA_01507	AKT1S1	x	21	235	10	78	110	162	103	2.01284	-1.02	-1.65079	-1.04638	0.295	NA	2.06695	-0.029	-0.991	0.493116
HGLibA_01508	AKT1S1	x	2922	80	445	265	181	283	696	2.84261	0.967	0.91641	1.09249	0.275	0.402	2.38561	0.209	0.758	1.95477
HGLibA_01509	AKT1S1	x	118	0	0	38	83	68	51	1.70757	-1.29	-6.66704	-1.10324	0.27	NA	1.79934	-0.231	-1.06	0.408951
HGLibA_01510	AKT2	x	10	38	367	30	25	34	84	1.92428	0.867	0.792374	0.87136	0.384	NA	1.47227	-0.361	1.23	1.82387
HGLibA_01511	AKT2	x	154	564	115	91	123	74	187	2.27184	1.07	1.19025	1.25427	0.21	NA	1.98227	-0.0955	1.17	2.09943
HGLibA_01512	AKT2	x	33	107	10	133	157	105	91	1.95904	-1.51	-1.96727	-1.61769	0.106	NA	2.11948	0.00795	-1.52	0.351111
HGLibA_01513	AKT3	x	139	31	26	66	92	170	87	1.93952	-0.827	-1.12825	-0.859691	0.39	NA	2.03875	-0.0505	-0.776	0.5637
HGLibA_01514	AKT3	x	113	484	210	80	194	110	198	2.29667	0.82	0.918245	0.987453	0.323	NA	2.10721	-0.000476	0.82	1.76541
HGLibA_01515	AKT3	x	0	19	0	13	19	14	11	1.04139	-1.02	-4.64295	-0.813368	0.416	NA	1.18564	-0.343	-0.677	0.493116
HGLibA_01516	AKTIP	x	337	455	69	88	183	106	206	2.31387	0.818	0.907555	0.946742	0.344	NA	2.09922	-0.006	0.824	1.76296
HGLibA_01517	AKTIP	x	18	13	117	105	36	46	56	1.74819	-0.61	-0.956978	-0.601489	0.548	NA	1.79472	-0.234	-0.376	0.655197
HGLibA_01518	AKTIP	x	29	52	0	8	117	34	40	1.60206	-0.721	-1.48989	-0.629563	0.529	NA	1.72428	-0.279	-0.442	0.606677
HGLibA_01519	ALAD	x	355	63	30	50	70	46	102	2.0086	0.616	0.60523	0.652741	0.514	NA	1.74299	-0.268	0.884	1.53262
HGLibA_01520	ALAD	x	357	245	798	52	98	124	279	2.4456	1.99	2.26994	2.40951	0.016	NA	1.96063	-0.112	2.1	3.97237
HGLibA_01521	ALAD	x	223	992	191	153	167	201	321	2.50651	0.893	0.983465	1.05649	0.291	NA	2.23972	0.0942	0.799	1.85703
HGLibA_01522	ALAS1	x	0	0	22	10	96	0	21	1.32222	-0.956	-5.22131	-0.761586	0.446	NA	1.54818	-0.35	-0.606	0.515484
HGLibA_01523	ALAS1	x	121	32	38	72	93	138	82	1.91381	-0.708	-0.919481	-0.750463	0.453	NA	2.00432	-0.078	-0.63	0.612168
HGLibA_01524	ALAS1	x	16	17	40	96	31	42	40	1.60206	-0.898	-1.15399	-0.870511	0.384	NA	1.75077	-0.263	-0.635	0.53663
HGLibA_01525	ALAS2	x	8	2127	579	100	85	61	493	2.69285	1.94	2.33596	1.94077	0.0523	0.187	1.91381	-0.148	2.09	3.83706
HGLibA_01526	ALAS2	x	455	88	218	317	426	298	300	2.47712	-0.574	-0.710946	-0.675086	0.5	NA	2.54033	0.342	-0.916	0.671752
HGLibA_01527	ALAS2	x	103	6	71	106	50	195	88	1.94448	-1.08	-1.47811	-1.1463	0.252	NA	2.06819	-0.0281	-1.05	0.473029
HGLibA_01528	ALB	x	213	1548	103	238	284	256	440	2.64345	0.353	0.262029	0.407121	0.684	NA	2.41386	0.232	0.121	1.27721
HGLibA_01529	ALB	x	31	36	0	25	31	19	24	1.38021	-0.379	-1.16443	-0.320705	0.748	NA	1.39794	-0.361	-0.018	0.76897
HGLibA_01530	ALB	x	56	21	697	57	152	175	193	2.28556	0.0155	-0.223684	0.0166656	0.987	NA	2.10721	-0.000476	0.016	1.0108
HGLibA_01531	ALCAM	x	124	25	206	311	223	157	174	2.24055	-1.05	-1.35029	-1.16524	0.244	NA	2.36236	0.19	-1.24	0.482968
HGLibA_01532	ALCAM	x	401	90	185	289	232	233	238	2.37658	-0.321	-0.404225	-0.384272	0.701	NA	2.40025	0.221	-0.542	0.800515
HGLibA_01533	ALCAM	x	305	409	64	82	76	91	171	2.233	1.16	1.32434	1.30336	0.192	NA	1.91908	-0.144	1.3	2.23457
HGLibA_01534	ALDH16A1	x	0	0	28	8	0	13	8	0.90309	-0.0724	-1.08708	-0.0580961	0.954	NA	0.845098	-0.267	0.195	0.951055
HGLibA_01535	ALDH16A1	x	54	260	50	115	87	115	114	2.0569	-0.169	-0.290836	-0.183522	0.854	NA	2.02394	-0.0622	-0.107	0.889459
HGLibA_01536	ALDH16A1	x	25	40	81	62	115	95	70	1.8451	-0.829	-1.02299	-0.882673	0.377	NA	1.95745	-0.115	-0.714	0.562919
HGLibA_01537	ALDH18A1	x	608	55	60	93	100	304	203	2.3075	-0.108	-0.325673	-0.115304	0.908	NA	2.21924	0.0791	-0.187	0.927873
HGLibA_01538	ALDH18A1	x	75	46	85	116	181	168	112	2.04922	-1.01	-1.19147	-1.14401	0.253	NA	2.19033	0.058	-1.07	0.496546
HGLibA_01539	ALDH18A1	x	49	1200	435	76	90	137	331	2.51983	1.48	1.61072	1.65402	0.0981	NA	2.00432	-0.078	1.56	2.78949
HGLibA_01540	ALDH1A1	x	573	0	278	148	122	160	214	2.33041	0.218	-0.2445	0.203861	0.838	NA	2.15635	0.0334	0.185	1.16312
HGLibA_01541	ALDH1A1	x	115	248	121	146	89	72	132	2.12057	0.54	0.631448	0.616095	0.538	NA	2.01002	-0.0734	0.613	1.45397
HGLibA_01542	ALDH1A1	x	206	224	14	127	151	138	143	2.15534	-0.268	-0.489769	-0.28583	0.775	NA	2.14197	0.0234	-0.291	0.83047
HGLibA_01543	ALDH1A2	x	8	19	40	14	19	53	26	1.41497	-0.285	-0.400657	-0.261246	0.794	NA	1.45738	-0.361	0.076	0.820742
HGLibA_01544	ALDH1A2	x	565	193	52	61	89	95	176	2.24551	1.03	1.15035	1.12393	0.261	NA	1.91204	-0.149	1.18	2.04202
HGLibA_01545	ALDH1A2	x	192	1841	40	208	263	77	437	2.64048	0.639	0.50104	0.732497	0.464	NA	2.26166	0.11	0.529	1.55725
HGLibA_01546	ALDH1A3	x	0	38	0	21	12	0	12	1.07918	-0.167	-0.991272	-0.132758	0.894	NA	1.04139	-0.317	0.15	0.890693
HGLibA_01547	ALDH1A3	x	146	680	165	162	196	170	253	2.40312	0.489	0.516345	0.581873	0.561	NA	2.24551	0.0984	0.391	1.40347
HGLibA_01548	ALDH1A3	x	29	99	42	122	175	193	110	2.04139	-1.42	-1.7011	-1.59667	0.11	NA	2.21307	0.0746	-1.49	0.373712
HGLibA_01549	ALDH1B1	x	23	4	0	43	67	18	26	1.41497	-1.9	-3.68673	-1.63887	0.101	NA	1.63009	-0.324	-1.58	0.267943
HGLibA_01550	ALDH1B1	x	1043	277	183	122	154	153	322	2.50786	1.21	1.35952	1.42127	0.155	NA	2.15534	0.0327	1.18	2.31338
HGLibA_01551	ALDH1B1	x	398	136	97	153	231	126	190	2.27875	0.0822	0.061325	0.0956263	0.924	NA	2.23045	0.0873	-0.0051	1.05863
HGLibA_01552	ALDH1L1	x	33	48	60	72	60	138	68	1.83251	-0.742	-0.885121	-0.792899	0.428	NA	1.95424	-0.117	-0.625	0.59791
HGLibA_01553	ALDH1L1	x	69	19	54	91	123	60	69	1.83885	-0.821	-1.03676	-0.853151	0.394	NA	1.96063	-0.112	-0.709	0.566049
HGLibA_01554	ALDH1L1	x	408	168	151	190	330	156	234	2.36922	0.0299	0.0244449	0.0355591	0.972	NA	2.35283	0.182	-0.152	1.02094
HGLibA_01555	ALDH1L2	x	31	166	111	44	84	105	90	1.95424	0.194	0.188542	0.213855	0.831	NA	1.89023	-0.166	0.36	1.14393
HGLibA_01556	ALDH1L2	x	133	97	52	351	177	199	168	2.22531	-1.21	-1.40022	-1.43154	0.152	NA	2.38441	0.208	-1.42	0.432269
HGLibA_01557	ALDH1L2	x	29	38	0	58	29	11	28	1.44716	-0.636	-1.59229	-0.550768	0.582	NA	1.5141	-0.357	-0.279	0.643495
HGLibA_01558	ALDH2	x	0	327	0	54	51	61	82	1.91381	-0.655	-6.19578	-0.568834	0.569	NA	1.74299	-0.268	-0.387	0.635075
HGLibA_01559	ALDH2	x	0	52	0	18	6	0	13	1.11394	0.207	-0.506188	0.164795	0.869	NA	0.90309	-0.284	0.491	1.15429
HGLibA_01560	ALDH2	x	577	0	528	99	148	195	258	2.41162	0.559	0.362783	0.516929	0.605	NA	2.1683	0.0419	0.517	1.47325
HGLibA_01561	ALDH3A1	x	177	185	226	209	266	194	210	2.32222	-0.159	-0.181464	-0.19327	0.847	NA	2.3483	0.178	-0.337	0.895646
HGLibA_01562	ALDH3A1	x	20	88	93	42	122	193	93	1.96848	-0.723	-0.86345	-0.805054	0.421	NA	2.07555	-0.0227	-0.7	0.605836
HGLibA_01563	ALDH3A1	x	98	317	40	114	80	58	118	2.07188	0.385	0.379725	0.425073	0.671	NA	1.92428	-0.14	0.525	1.30586
HGLibA_01564	ALDH3A2	x	570	113	89	284	158	193	234	2.36922	-0.124	-0.20763	-0.146238	0.884	NA	2.32565	0.16	-0.284	0.91764
HGLibA_01565	ALDH3A2	x	34	581	1084	75	80	83	323	2.5092	1.79	2.03815	1.9528	0.0508	NA	1.89946	-0.159	1.95	3.45815
HGLibA_01566	ALDH3A2	x	18	176	153	204	331	197	180	2.25527	-1.18	-1.5164	-1.328	0.184	NA	2.38739	0.21	-1.39	0.441351
HGLibA_01567	ALDH3B1	x	59	1281	175	147	186	231	346	2.53908	0.38	0.242215	0.426812	0.67	NA	2.27416	0.12	0.26	1.30134
HGLibA_01568	ALDH3B1	x	0	0	0	5	2	3	2	0.30103	-1.16	-4.10149	-1.01223	0.311	NA	0.522879	-0.149	-1.01	0.447513
HGLibA_01569	ALDH3B1	x	44	254	341	201	162	95	183	2.26245	0.205	0.188796	0.225186	0.822	NA	2.18374	0.0532	0.152	1.15269
HGLibA_01570	ALDH3B2	x	793	23	87	75	130	95	200	2.30103	0.377	0.146479	0.393361	0.694	NA	2	-0.0814	0.458	1.29864
HGLibA_01571	ALDH3B2	x	498	2324	131	85	56	49	524	2.71933	2.65	3.03526	3.0425	0.00235	0.0498	1.80163	-0.229	2.88	6.27667
HGLibA_01572	ALDH3B2	x	38	245	46	150	129	138	124	2.09342	-0.681	-0.927623	-0.746544	0.455	NA	2.14301	0.0241	-0.705	0.623733
HGLibA_01573	ALDH4A1	x	98	250	161	127	213	167	169	2.22789	-0.0479	-0.0644791	-0.0570818	0.954	NA	2.22789	0.0854	-0.133	0.967343
HGLibA_01574	ALDH4A1	x	38	15	64	49	186	47	66	1.81954	-0.846	-1.05584	-0.847196	0.397	NA	1.97313	-0.103	-0.743	0.556325
HGLibA_01575	ALDH4A1	x	978	0	254	106	174	21	256	2.40824	1.14	1.80121	1.03321	0.302	NA	2.00145	-0.0803	1.22	2.20381
HGLibA_01576	ALDH5A1	x	557	34	353	76	59	63	190	2.27875	1.46	1.64546	1.61168	0.107	NA	1.81954	-0.217	1.68	2.75108
HGLibA_01577	ALDH5A1	x	20	8	135	26	44	35	45	1.65321	-0.0347	-0.289566	-0.0330635	0.974	NA	1.54407	-0.351	0.316	0.976235
HGLibA_01578	ALDH5A1	x	77	143	18	129	92	74	89	1.94939	-0.51	-0.707156	-0.546674	0.585	NA	1.9927	-0.0873	-0.423	0.702222
HGLibA_01579	ALDH6A1	x	36	0	44	78	26	39	37	1.5682	-0.898	-1.88216	-0.79688	0.426	NA	1.67821	-0.303	-0.595	0.53663
HGLibA_01580	ALDH6A1	x	352	285	38	48	17	61	134	2.1271	1.78	2.24229	1.86433	0.0623	NA	1.62325	-0.326	2.11	3.43426
HGLibA_01581	ALDH6A1	x	5	0	50	57	62	27	34	1.53148	-1.4	-3.39518	-1.20837	0.227	NA	1.68723	-0.299	-1.1	0.378929
HGLibA_01582	ALDH7A1	x	128	97	71	117	147	164	121	2.08279	-0.475	-0.559438	-0.542054	0.588	NA	2.15432	0.032	-0.507	0.719467
HGLibA_01583	ALDH7A1	x	47	766	89	15	56	30	167	2.22272	2.06	2.31593	2.33884	0.0193	NA	1.5272	-0.354	2.41	4.16986
HGLibA_01584	ALDH7A1	x	269	367	8	233	122	116	186	2.26951	-0.103	-0.421331	-0.107751	0.914	NA	2.1959	0.0621	-0.165	0.931095
HGLibA_01585	ALDH8A1	x	547	17279	816	125	181	131	3180	3.50243	3.18	3.5814	3.62077	0.000294	0.0183	2.16336	0.0384	3.14	9.06307
HGLibA_01586	ALDH8A1	x	44	317	222	118	139	221	177	2.24797	0.00357	-0.0649252	0.00408773	0.997	NA	2.20231	0.0667	-0.0631	1.00248
HGLibA_01587	ALDH8A1	x	13	29	38	48	124	49	50	1.69897	-1.16	-1.4576	-1.16979	0.242	NA	1.86727	-0.183	-0.977	0.447513
HGLibA_01588	ALDH9A1	x	588	122	64	59	38	40	152	2.18184	1.66	1.88461	1.87453	0.0609	NA	1.6596	-0.312	1.97	3.16017
HGLibA_01589	ALDH9A1	x	10	0	26	59	15	68	30	1.47712	-1.73	-3.00942	-1.52556	0.127	NA	1.67517	-0.305	-1.42	0.301452
HGLibA_01590	ALDH9A1	x	39	73	69	137	159	206	114	2.0569	-1.28	-1.50401	-1.4671	0.142	NA	2.22358	0.0823	-1.36	0.411796
HGLibA_01591	ALDOA	x	0	54	97	70	50	14	48	1.68124	-0.0714	-0.421153	-0.0618359	0.951	NA	1.64998	-0.316	0.245	0.951714
HGLibA_01592	ALDOA	x	187	90	36	82	47	101	90	1.95424	0.24	0.262059	0.255989	0.798	NA	1.88461	-0.17	0.41	1.18099
HGLibA_01593	ALDOA	x	85	80	210	90	75	22	94	1.97313	0.791	0.986002	0.831259	0.406	NA	1.79472	-0.234	1.03	1.73027
HGLibA_01594	ALDOB	x	72	222	244	151	168	202	176	2.24551	-0.0814	-0.121158	-0.0957651	0.924	NA	2.23972	0.0942	-0.176	0.94514
HGLibA_01595	ALDOB	x	986	392	115	349	199	244	381	2.58092	0.483	0.498637	0.576431	0.564	NA	2.4216	0.239	0.244	1.39765
HGLibA_01596	ALDOB	x	100	25	10	119	37	74	61	1.78533	-0.874	-1.17881	-0.890924	0.373	NA	1.88461	-0.17	-0.704	0.545632
HGLibA_01597	ALDOC	x	15	10	0	46	85	43	33	1.51851	-2.2	-3.62022	-1.94876	0.0513	NA	1.76343	-0.255	-1.95	0.217638
HGLibA_01598	ALDOC	x	344	264	117	197	168	152	207	2.31597	0.333	0.364491	0.39971	0.689	NA	2.23637	0.0917	0.241	1.25963
HGLibA_01599	ALDOC	x	56	61	153	108	14	125	86	1.9345	0.296	0.457211	0.31336	0.754	NA	1.91558	-0.147	0.443	1.22774
HGLibA_01600	ALG1	x	431	52	367	163	50	203	211	2.32428	0.72	0.777983	0.862654	0.388	NA	2.14197	0.0234	0.697	1.64718
HGLibA_01601	ALG1	x	36	80	38	129	54	70	68	1.83251	-0.587	-0.726315	-0.613077	0.54	NA	1.926	-0.139	-0.448	0.665726
HGLibA_01602	ALG1	x	47	82	40	133	197	35	89	1.94939	-0.771	-0.87346	-0.841737	0.4	NA	2.08517	-0.0158	-0.755	0.586011
HGLibA_01603	ALG10	x	57	292	83	193	152	98	146	2.16435	-0.249	-0.341653	-0.280718	0.779	NA	2.16928	0.0426	-0.292	0.841479
HGLibA_01604	ALG10	x	0	23	16	59	60	115	46	1.66276	-2.14	-3.46205	-1.95567	0.0505	NA	1.89209	-0.165	-1.98	0.22688
HGLibA_01605	ALG10	x	0	0	0	30	54	4	15	1.17609	-3.19	-6.82276	-2.54952	0.0108	NA	1.46736	-0.361	-2.83	0.109576
HGLibA_01606	ALG10B	x	11	17	71	35	17	7	26	1.41497	0.357	0.429926	0.316161	0.752	NA	1.29373	-0.355	0.712	1.28076
HGLibA_01607	ALG10B	x	64	34	44	100	39	81	60	1.77815	-0.485	-0.575754	-0.509875	0.61	NA	1.8653	-0.185	-0.3	0.714497
HGLibA_01608	ALG10B	x	25	32	40	190	110	53	75	1.87506	-1.41	-1.70875	-1.49159	0.136	NA	2.07065	-0.0263	-1.38	0.376312
HGLibA_01609	ALG11	x	0	0	0	0	4	5	2	0.30103	-1.09	-3.32138	-0.955821	0.339	NA	0.477121	-0.129	-0.961	0.469761
HGLibA_01610	ALG11	x	0	0	0	9	0	21	5	0.69897	-1.24	-4.85964	-1.07469	0.283	NA	1	-0.308	-0.932	0.423373
HGLibA_01611	ALG11	x	25	0	0	7	0	34	11	1.04139	-0.379	-0.95646	-0.302286	0.762	NA	1.13566	-0.335	-0.044	0.76897
HGLibA_01612	ALG12	x	318	212	228	203	181	349	248	2.39445	0.0736	0.0889909	0.0894282	0.929	NA	2.38798	0.211	-0.137	1.05234
HGLibA_01613	ALG12	x	552	42	62	269	284	97	218	2.33846	-0.528	-0.763013	-0.590829	0.555	NA	2.33579	0.168	-0.696	0.693515
HGLibA_01614	ALG12	x	0	23	34	89	132	131	68	1.83251	-2.29	-3.57144	-2.1307	0.0331	NA	2.06942	-0.0272	-2.26	0.204476
HGLibA_01615	ALG13	x	44	69	395	60	163	170	150	2.17609	-0.077	-0.169363	-0.0872957	0.93	NA	2.11727	0.00644	-0.0834	0.948027
HGLibA_01616	ALG13	x	0	0	0	28	34	23	14	1.14613	-3.28	-7.25162	-2.62657	0.00863	NA	1.4523	-0.361	-2.92	0.102949
HGLibA_01617	ALG13	x	288	13	3102	48	77	77	601	2.77887	1.99	2.20121	2.02974	0.0424	0.173	1.82823	-0.211	2.2	3.97237
HGLibA_01618	ALG14	x	87	334	167	39	41	87	126	2.10037	1.44	1.68657	1.61398	0.107	NA	1.7456	-0.267	1.71	2.71321
HGLibA_01619	ALG14	x	51	6	0	1	47	5	18	1.25527	-0.14	-2.00579	-0.11337	0.91	NA	1.24715	-0.35	0.21	0.907519
HGLibA_01620	ALG14	x	33	25	38	54	49	116	52	1.716	-0.906	-1.09761	-0.9309	0.352	NA	1.86332	-0.186	-0.72	0.533663
HGLibA_01621	ALG1L	x	23	168	10	52	65	129	74	1.86923	-0.703	-1.1486	-0.699135	0.484	NA	1.91381	-0.148	-0.555	0.614293
HGLibA_01622	ALG1L	x	100	48	540	144	67	99	166	2.22011	0.446	0.411772	0.497117	0.619	NA	2.01424	-0.07	0.516	1.36226
HGLibA_01623	ALG1L	x	224	6	87	85	44	55	84	1.92428	0.136	-0.0827958	0.138062	0.89	NA	1.7877	-0.239	0.375	1.09885
HGLibA_01624	ALG2	x	88	17	22	70	38	98	56	1.74819	-0.748	-0.998272	-0.758546	0.448	NA	1.83675	-0.205	-0.543	0.595428
HGLibA_01625	ALG2	x	0	2	0	7	16	46	12	1.07918	-2.37	-5.40192	-1.89535	0.058	NA	1.36173	-0.359	-2.01	0.193446
HGLibA_01626	ALG2	x	730	71	56	151	184	72	211	2.32428	0.227	0.11661	0.253859	0.8	NA	2.13247	0.0169	0.21	1.1704
HGLibA_01627	ALG3	x	16	31	32	38	29	64	35	1.54407	-0.559	-0.721014	-0.537131	0.591	NA	1.64015	-0.32	-0.239	0.678772
HGLibA_01628	ALG3	x	64	0	67	138	89	107	78	1.89209	-1.36	-2.35684	-1.26977	0.204	NA	2.04663	-0.0443	-1.32	0.389582
HGLibA_01629	ALG3	x	311	333	1596	173	113	150	446	2.64933	1.7	1.91582	2.04477	0.0409	NA	2.16237	0.0377	1.66	3.24901
HGLibA_01630	ALG5	x	634	291	65	98	93	117	216	2.33445	1.09	1.22475	1.22206	0.222	NA	2.01143	-0.0723	1.16	2.12874
HGLibA_01631	ALG5	x	29	0	97	82	99	26	56	1.74819	-0.793	-1.81248	-0.698072	0.485	NA	1.83885	-0.203	-0.59	0.577143
HGLibA_01632	ALG5	x	59	50	0	52	87	39	48	1.68124	-0.851	-1.76618	-0.767698	0.443	NA	1.7733	-0.248	-0.603	0.5544
HGLibA_01633	ALG6	x	172	803	296	181	214	127	299	2.47567	0.92	1.02717	1.11019	0.267	NA	2.24055	0.0948	0.825	1.89212
HGLibA_01634	ALG6	x	49	21	16	130	131	130	80	1.90309	-1.93	-2.35737	-2.07457	0.038	NA	2.11506	0.00492	-1.93	0.262429
HGLibA_01635	ALG6	x	157	205	361	193	162	106	197	2.29447	0.516	0.592364	0.604673	0.545	NA	2.18658	0.0553	0.461	1.42998
HGLibA_01636	ALG8	x	378	48	0	90	45	36	100	2	0.149	-0.570537	0.138665	0.89	NA	1.75587	-0.26	0.409	1.1088
HGLibA_01637	ALG8	x	26	140	0	32	8	20	38	1.57978	0.364	-0.38382	0.311787	0.755	NA	1.30103	-0.355	0.719	1.28699
HGLibA_01638	ALG8	x	807	59	379	253	281	180	326	2.51322	0.328	0.298243	0.369129	0.712	NA	2.37658	0.201	0.127	1.25527
HGLibA_01639	ALG9	x	26	42	226	119	71	92	96	1.98227	-0.362	-0.567187	-0.383945	0.701	NA	1.97313	-0.103	-0.259	0.778085
HGLibA_01640	ALG9	x	44	201	89	94	123	241	132	2.12057	-0.502	-0.626125	-0.566583	0.571	NA	2.18374	0.0532	-0.555	0.706127
HGLibA_01641	ALG9	x	0	0	0	35	23	6	11	1.04139	-2.68	-6.5974	-2.13392	0.0328	NA	1.32906	-0.357	-2.32	0.156041
HGLibA_01642	ALK	x	1184	765	296	318	267	343	529	2.72346	0.97	1.08682	1.19098	0.234	0.37	2.49043	0.298	0.672	1.95884
HGLibA_01643	ALK	x	0	8	0	74	62	27	28	1.44716	-3.13	-6.20836	-2.65933	0.00783	NA	1.73507	-0.273	-2.86	0.114229
HGLibA_01644	ALK	x	102	84	1451	105	133	157	339	2.5302	0.778	0.719415	0.877386	0.38	NA	2.11948	0.00795	0.77	1.71475
HGLibA_01645	ALKBH1	x	560	3381	153	389	108	377	828	2.91803	1.04	1.09169	1.11695	0.264	0.395	2.46439	0.275	0.765	2.05623
HGLibA_01646	ALKBH1	x	1405	182	26	129	94	100	323	2.5092	0.945	0.865742	1.02133	0.307	NA	2.03208	-0.0558	1	1.92519
HGLibA_01647	ALKBH1	x	152	162	0	80	108	254	126	2.10037	-0.453	-0.824039	-0.411473	0.681	NA	2.1683	0.0419	-0.495	0.730522
HGLibA_01648	ALKBH2	x	5	147	85	120	196	73	104	2.01703	-0.879	-1.31838	-0.899449	0.368	NA	2.11283	0.00339	-0.882	0.543744
HGLibA_01649	ALKBH2	x	118	126	1046	270	167	142	312	2.49415	0.368	0.30073	0.411431	0.681	NA	2.28556	0.129	0.239	1.29056
HGLibA_01650	ALKBH2	x	25	27	22	57	37	76	41	1.61278	-0.914	-1.14531	-0.899753	0.368	NA	1.75333	-0.262	-0.652	0.530712
HGLibA_01651	ALKBH3	x	390	210	191	57	221	139	201	2.3032	0.835	1.00547	0.954836	0.34	NA	2.14301	0.0241	0.811	1.78386
HGLibA_01652	ALKBH3	x	116	205	192	177	168	159	170	2.23045	-0.00761	-0.0143796	-0.00902072	0.993	NA	2.22531	0.0836	-0.0912	0.994739
HGLibA_01653	ALKBH3	x	31	32	280	93	101	320	143	2.15534	-0.905	-1.14636	-1.02931	0.303	NA	2.23384	0.0898	-0.995	0.534033
HGLibA_01654	ALKBH4	x	15	141	137	92	233	157	129	2.11059	-0.874	-1.1386	-0.976365	0.329	NA	2.20593	0.0694	-0.943	0.545632
HGLibA_01655	ALKBH4	x	56	449	706	133	104	157	268	2.42813	1.02	1.12633	1.14951	0.25	NA	2.11837	0.0072	1.01	2.02792
HGLibA_01656	ALKBH4	x	29	2833	32	37	99	23	509	2.70672	1.61	1.40512	1.73928	0.082	0.225	1.72428	-0.279	1.89	3.05252
HGLibA_01657	ALKBH5	x	578	1560	228	85	113	60	437	2.64048	2.52	2.8269	3.09624	0.00196	NA	1.9345	-0.132	2.65	5.73582
HGLibA_01658	ALKBH5	x	10	11	323	9	37	58	75	1.87506	0.472	0.296439	0.474983	0.635	NA	1.53991	-0.352	0.824	1.38703
HGLibA_01659	ALKBH5	x	21	59	36	62	39	44	44	1.64345	-0.306	-0.40948	-0.302109	0.763	NA	1.68425	-0.3	-0.006	0.808881
HGLibA_01660	ALKBH6	x	97	172	254	157	110	207	166	2.22011	0.0813	0.0860514	0.095636	0.924	NA	2.19866	0.0641	0.0172	1.05797
HGLibA_01661	ALKBH6	x	59	415	1272	126	140	310	387	2.58771	0.883	0.909081	1.02987	0.303	NA	2.2833	0.127	0.756	1.84421
HGLibA_01662	ALKBH6	x	10	44	0	33	40	12	23	1.36173	-0.85	-2.08956	-0.721073	0.471	NA	1.4523	-0.361	-0.489	0.554785
HGLibA_01663	ALKBH7	x	224	38	341	108	72	26	135	2.13033	1.04	1.23489	1.10365	0.27	NA	1.83675	-0.205	1.25	2.05623
HGLibA_01664	ALKBH7	x	39	134	46	38	36	65	60	1.77815	0.397	0.456579	0.406808	0.684	NA	1.66589	-0.309	0.706	1.31677
HGLibA_01665	ALKBH7	x	138	80	64	33	65	64	74	1.86923	0.634	0.767921	0.672527	0.501	NA	1.73239	-0.275	0.909	1.55186
HGLibA_01666	ALKBH8	x	5	564	968	38	59	104	290	2.4624	1.72	1.80535	1.77007	0.0767	NA	1.82607	-0.212	1.93	3.29436
HGLibA_01667	ALKBH8	x	839	319	56	136	94	259	284	2.45332	0.808	0.947591	0.876312	0.381	NA	2.21219	0.074	0.734	1.75078
HGLibA_01668	ALKBH8	x	11	107	79	48	131	89	78	1.89209	-0.601	-0.826604	-0.639856	0.522	NA	1.95101	-0.119	-0.482	0.659297
HGLibA_01669	ALLC	x	267	0	16	78	53	34	75	1.87506	-0.371	-1.47248	-0.338005	0.735	NA	1.74036	-0.27	-0.101	0.773246
HGLibA_01670	ALLC	x	88	0	1453	30	24	28	270	2.43136	1.67	1.34143	1.54362	0.123	NA	1.43669	-0.361	2.03	3.18215
HGLibA_01671	ALLC	x	13	27	0	29	28	39	23	1.36173	-1.02	-2.1029	-0.856961	0.391	NA	1.50515	-0.358	-0.662	0.493116
HGLibA_01672	ALMS1	x	123	69	450	141	322	238	224	2.35025	-0.353	-0.468532	-0.403836	0.686	NA	2.3686	0.195	-0.548	0.782954
HGLibA_01673	ALMS1	x	603	405	355	289	316	198	361	2.55751	0.669	0.754215	0.838959	0.401	NA	2.42759	0.244	0.425	1.58997
HGLibA_01674	ALMS1	x	0	166	0	29	34	34	44	1.64345	-0.618	-5.44035	-0.52432	0.6	NA	1.50965	-0.357	-0.261	0.651574
HGLibA_01675	ALOX12	x	43	312	93	147	29	208	139	2.14301	-0.035	-0.14688	-0.036041	0.971	NA	2.10721	-0.000476	-0.0345	0.976032
HGLibA_01676	ALOX12	x	179	245	109	80	387	184	197	2.29447	-0.113	-0.104793	-0.132026	0.895	NA	2.33646	0.169	-0.282	0.924663
HGLibA_01677	ALOX12	x	116	36	99	182	118	170	120	2.07918	-0.872	-1.04187	-0.995176	0.32	NA	2.19498	0.0614	-0.933	0.546389
HGLibA_01678	ALOX12B	x	108	32	0	10	107	63	53	1.72428	-0.558	-1.75129	-0.485309	0.627	NA	1.77815	-0.245	-0.313	0.679243
HGLibA_01679	ALOX12B	x	28	52	0	12	8	25	21	1.32222	0.322	0.297593	0.265575	0.791	NA	1.17609	-0.341	0.663	1.25006
HGLibA_01680	ALOX12B	x	79	596	1127	285	326	401	469	2.67117	0.306	0.247644	0.356665	0.721	0.76	2.52806	0.331	-0.025	1.23628
HGLibA_01681	ALOX15	x	10	115	12	42	40	34	42	1.62325	-0.37	-0.755393	-0.353175	0.724	NA	1.58734	-0.339	-0.031	0.773782
HGLibA_01682	ALOX15	x	175	159	44	230	118	125	142	2.15229	-0.386	-0.48324	-0.442046	0.658	NA	2.19774	0.0634	-0.449	0.765248
HGLibA_01683	ALOX15	x	619	44	64	160	81	155	187	2.27184	0.0276	-0.137609	0.0308517	0.975	NA	2.12057	0.0087	0.0189	1.01932
HGLibA_01684	ALOX15B	x	102	38	38	117	47	95	73	1.86332	-0.497	-0.604697	-0.534222	0.593	NA	1.93618	-0.131	-0.366	0.708579
HGLibA_01685	ALOX15B	x	13	48	268	93	38	53	86	1.9345	0.18	0.0551971	0.180445	0.857	NA	1.7877	-0.239	0.419	1.13288
HGLibA_01686	ALOX15B	x	233	38	67	172	135	236	147	2.16732	-0.866	-1.09741	-0.978144	0.328	NA	2.25768	0.107	-0.973	0.548666
HGLibA_01687	ALOX5	x	170	52	77	204	116	52	112	2.04922	-0.248	-0.284861	-0.278617	0.781	NA	2.09342	-0.01	-0.238	0.842063
HGLibA_01688	ALOX5	x	47	0	0	40	16	0	17	1.23045	-0.542	-1.59114	-0.434682	0.664	NA	1.27107	-0.353	-0.189	0.686818
HGLibA_01689	ALOX5	x	188	111	129	141	153	60	130	2.11394	0.289	0.352152	0.331625	0.74	NA	2.07188	-0.0254	0.314	1.22179
HGLibA_01690	ALOX5AP	x	66	120	8	58	70	96	70	1.8451	-0.416	-0.674211	-0.415291	0.678	NA	1.87313	-0.179	-0.237	0.7495
HGLibA_01691	ALOX5AP	x	201	29	36	53	31	193	90	1.95424	-0.124	-0.179205	-0.127506	0.899	NA	1.96536	-0.109	-0.015	0.91764
HGLibA_01692	ALOX5AP	x	635	73	304	72	142	76	217	2.33646	1.26	1.49072	1.38948	0.165	NA	1.98528	-0.0932	1.35	2.39496
HGLibA_01693	ALOXE3	x	26	10	0	15	13	12	13	1.11394	-0.325	-1.25354	-0.26269	0.793	NA	1.12494	-0.333	0.008	0.798298
HGLibA_01694	ALOXE3	x	147	25	544	73	48	67	151	2.17898	0.999	1.03951	1.08605	0.277	NA	1.79704	-0.232	1.23	1.99861
HGLibA_01695	ALOXE3	x	120	187	4	200	185	89	131	2.11727	-0.968	-1.49726	-1.01942	0.308	NA	2.19866	0.0641	-1.03	0.511214
HGLibA_01696	ALPI	x	295	229	363	154	455	190	281	2.44871	0.252	0.313597	0.301313	0.763	NA	2.42543	0.242	0.01	1.19086
HGLibA_01697	ALPI	x	152	298	60	54	89	119	129	2.11059	0.684	0.800371	0.755799	0.45	NA	1.94118	-0.127	0.811	1.60659
HGLibA_01698	ALPI	x	601	573	601	440	272	374	477	2.67852	0.652	0.736033	0.829311	0.407	0.505	2.55871	0.358	0.294	1.57135
HGLibA_01699	ALPK1	x	49	889	125	232	90	193	263	2.41996	0.144	-0.068321	0.153317	0.878	NA	2.23469	0.0904	0.0536	1.10496
HGLibA_01700	ALPK1	x	29	222	26	89	144	58	95	1.97772	-0.513	-0.728203	-0.557727	0.577	NA	1.98677	-0.092	-0.421	0.700764
HGLibA_01701	ALPK1	x	70	317	87	64	162	72	129	2.11059	0.418	0.457984	0.483163	0.629	NA	1.9971	-0.0838	0.502	1.33607
HGLibA_01702	ALPK2	x	7	42	81	23	73	31	43	1.63347	-0.191	-0.391968	-0.184525	0.854	NA	1.62668	-0.325	0.134	0.875998
HGLibA_01703	ALPK2	x	10	19	38	51	73	56	41	1.61278	-1.23	-1.61847	-1.20425	0.228	NA	1.77815	-0.245	-0.985	0.426317
HGLibA_01704	ALPK2	x	133	23	609	111	65	41	164	2.21484	0.779	0.728064	0.814376	0.415	NA	1.85934	-0.189	0.968	1.71594
HGLibA_01705	ALPK3	x	264	0	20	50	11	22	61	1.78533	0.355	-0.447013	0.326447	0.744	NA	1.44196	-0.361	0.716	1.27899
HGLibA_01706	ALPK3	x	21	176	161	193	237	95	147	2.16732	-0.641	-0.868077	-0.694669	0.487	NA	2.24304	0.0966	-0.738	0.641268
HGLibA_01707	ALPK3	x	0	34	56	14	20	47	28	1.44716	-0.189	-0.888721	-0.163039	0.87	NA	1.43136	-0.361	0.172	0.877214
HGLibA_01708	ALPL	x	126	208	16	94	95	242	130	2.11394	-0.35	-0.507769	-0.361694	0.718	NA	2.15736	0.0341	-0.384	0.784584
HGLibA_01709	ALPL	x	69	266	0	54	57	21	78	1.89209	0.329	-0.306494	0.30519	0.76	NA	1.64345	-0.318	0.647	1.25614
HGLibA_01710	ALPL	x	51	19	34	26	97	111	56	1.74819	-0.863	-1.09665	-0.861298	0.389	NA	1.89209	-0.165	-0.698	0.549808
HGLibA_01711	ALPP	x	906	956	171	366	300	308	501	2.69984	0.69	0.747268	0.832126	0.405	0.504	2.51144	0.316	0.374	1.61328
HGLibA_01712	ALPP	x	142	65	185	275	148	147	160	2.20412	-0.513	-0.609222	-0.598881	0.549	NA	2.27875	0.123	-0.636	0.700764
HGLibA_01713	ALPP	x	2037	82	67	231	97	171	448	2.65128	0.573	0.380535	0.640747	0.522	NA	2.22098	0.0804	0.493	1.48761
HGLibA_01714	ALPPL2	x	513	82	0	135	128	146	167	2.22272	-0.327	-1.18956	-0.303177	0.762	NA	2.1346	0.0183	-0.345	0.797192
HGLibA_01715	ALPPL2	x	16	86	314	57	93	49	102	2.0086	0.321	0.190377	0.332513	0.74	NA	1.82173	-0.215	0.536	1.2492
HGLibA_01716	ALPPL2	x	142	1718	141	169	182	94	408	2.61066	1.07	1.12452	1.24238	0.214	NA	2.17124	0.044	1.03	2.09943
HGLibA_01717	ALS2	x	34	665	40	125	194	81	190	2.27875	-0.167	-0.441639	-0.184958	0.853	NA	2.12494	0.0117	-0.179	0.890693
HGLibA_01718	ALS2	x	219	82	16	43	56	69	81	1.90849	0.366	0.327901	0.372593	0.709	NA	1.74819	-0.265	0.631	1.28877
HGLibA_01719	ALS2	x	0	0	0	30	5	33	11	1.04139	-2.78	-6.63563	-2.20781	0.0273	NA	1.35539	-0.359	-2.42	0.145592
HGLibA_01720	ALS2CL	x	134	117	667	216	128	136	233	2.36736	0.434	0.442367	0.498417	0.618	NA	2.20412	0.0681	0.366	1.35097
HGLibA_01721	ALS2CL	x	434	216	183	89	210	200	222	2.34635	0.598	0.695534	0.694485	0.487	NA	2.22098	0.0804	0.518	1.51362
HGLibA_01722	ALS2CL	x	2480	270	147	489	228	383	666	2.82347	0.45	0.383007	0.5267	0.598	0.655	2.56427	0.363	0.087	1.36604
HGLibA_01723	ALS2CR11	x	0	50	0	96	70	28	41	1.61278	-1.99	-5.97212	-1.7116	0.087	NA	1.81068	-0.223	-1.77	0.251739
HGLibA_01724	ALS2CR11	x	23	67	318	51	27	59	91	1.95904	0.839	0.926314	0.880013	0.379	NA	1.6596	-0.312	1.15	1.78881
HGLibA_01725	ALS2CR11	x	8260	141	143	93	213	246	1516	3.1807	1.22	0.831053	1.24786	0.212	0.353	2.26482	0.113	1.11	2.32947
HGLibA_01726	ALS2CR12	x	7	15	0	27	7	34	15	1.17609	-0.979	-2.25646	-0.794212	0.427	NA	1.35539	-0.359	-0.62	0.507331
HGLibA_01727	ALS2CR12	x	252	15	161	151	58	77	119	2.07555	0.144	0.0328913	0.156883	0.875	NA	1.97924	-0.0979	0.242	1.10496
HGLibA_01728	ALS2CR12	x	514	141	141	145	249	180	228	2.35793	0.19	0.181541	0.220336	0.826	NA	2.28179	0.126	0.064	1.14076
HGLibA_01729	ALS2CR8	x	175	749	107	214	285	216	291	2.46389	0.0726	0.0147497	0.0862487	0.931	NA	2.37718	0.202	-0.129	1.05161
HGLibA_01730	ALS2CR8	x	246	23	99	31	55	93	91	1.95904	0.516	0.525639	0.532379	0.594	NA	1.77573	-0.247	0.763	1.42998
HGLibA_01731	ALS2CR8	x	34	140	50	72	80	136	85	1.92942	-0.454	-0.593105	-0.487869	0.626	NA	1.98227	-0.0955	-0.359	0.730016
HGLibA_01732	ALX1	x	79	0	276	143	24	48	95	1.97772	-0.0558	-1.01551	-0.0522116	0.958	NA	1.85532	-0.192	0.136	0.962061
HGLibA_01733	ALX1	x	102	97	56	183	297	112	141	2.14922	-1	-1.15232	-1.17188	0.241	NA	2.2952	0.136	-1.14	0.5
HGLibA_01734	ALX1	x	61	652	73	133	70	45	172	2.23553	0.824	0.89262	0.892277	0.372	NA	1.91733	-0.145	0.969	1.77031
HGLibA_01735	ALX3	x	20	27	234	57	89	105	89	1.94939	-0.458	-0.738524	-0.484036	0.628	NA	1.92255	-0.141	-0.317	0.727995
HGLibA_01736	ALX3	x	18	40	117	51	191	101	86	1.9345	-0.944	-1.19489	-1.01106	0.312	NA	2.05817	-0.0355	-0.908	0.51979
HGLibA_01737	ALX3	x	508	13	77	90	166	80	156	2.19312	0.00433	-0.273948	0.00443296	0.996	NA	2.04922	-0.0423	0.0466	1.00301
HGLibA_01738	ALX4	x	201	1187	292	191	145	115	355	2.55023	1.3	1.47266	1.5381	0.124	NA	2.17706	0.0483	1.25	2.46229
HGLibA_01739	ALX4	x	0	6	14	46	83	40	32	1.50515	-2.35	-3.97556	-2.06813	0.0386	NA	1.75077	-0.263	-2.09	0.196146
HGLibA_01740	ALX4	x	43	84	506	72	49	32	131	2.11727	1.09	1.2252	1.14377	0.253	NA	1.70757	-0.289	1.38	2.12874
HGLibA_01741	ALYREF	x	66	0	18	12	41	89	38	1.57978	-0.807	-2.23815	-0.695035	0.487	NA	1.67517	-0.305	-0.502	0.571569
HGLibA_01742	ALYREF	x	57	1002	111	131	67	88	243	2.38561	0.859	0.852669	0.922934	0.356	NA	1.97924	-0.0979	0.957	1.81378
HGLibA_01743	ALYREF	x	236	97	617	81	196	194	237	2.37475	0.689	0.785073	0.795536	0.426	NA	2.1959	0.0621	0.627	1.61217
HGLibA_01744	AMACR	x	59	145	18	65	72	41	67	1.82607	-0.00835	-0.097431	-0.00873547	0.993	NA	1.7733	-0.248	0.24	0.994229
HGLibA_01745	AMACR	x	0	227	0	57	14	71	62	1.79239	-0.593	-6.45492	-0.50229	0.615	NA	1.67517	-0.305	-0.288	0.662963
HGLibA_01746	AMACR	x	66	205	0	174	144	95	114	2.0569	-1.02	-2.0713	-0.960948	0.337	NA	2.13883	0.0212	-1.04	0.493116
HGLibA_01747	AMBN	x	16	48	77	122	133	209	101	2.00432	-1.59	-1.92959	-1.75497	0.0793	NA	2.1894	0.0573	-1.65	0.332171
HGLibA_01748	AMBN	x	38	0	14	31	56	33	29	1.4624	-1.02	-2.05118	-0.869274	0.385	NA	1.60206	-0.334	-0.686	0.493116
HGLibA_01749	AMBN	x	647	34	292	222	160	149	251	2.39967	0.296	0.216407	0.331316	0.74	NA	2.24797	0.1	0.196	1.22774
HGLibA_01750	AMBP	x	161	292	44	254	181	138	178	2.25042	-0.41	-0.540335	-0.473775	0.636	NA	2.28103	0.125	-0.535	0.752623
HGLibA_01751	AMBP	x	454	2974	79	227	123	165	670	2.82607	1.32	1.36281	1.44141	0.149	0.298	2.23469	0.0904	1.23	2.49666
HGLibA_01752	AMBP	x	16	0	296	51	70	45	80	1.90309	-0.346	-1.76495	-0.310959	0.756	NA	1.74299	-0.268	-0.078	0.786762
HGLibA_01753	AMBRA1	x	49	931	0	88	148	82	216	2.33445	0.00625	-1.13199	0.0058726	0.995	NA	2.02531	-0.0611	0.0674	1.00434
HGLibA_01754	AMBRA1	x	25	32	16	36	46	77	39	1.59106	-0.852	-1.08899	-0.826518	0.409	NA	1.72428	-0.279	-0.573	0.554016
HGLibA_01755	AMBRA1	x	13	92	0	54	165	52	63	1.79934	-1.63	-2.82042	-1.52812	0.126	NA	1.95585	-0.116	-1.51	0.323088
HGLibA_01756	AMD1	x	314	0	50	130	113	119	121	2.08279	-0.713	-1.77181	-0.663796	0.507	NA	2.08159	-0.0184	-0.695	0.61005
HGLibA_01757	AMD1	x	80	17	54	96	153	96	83	1.91908	-1.08	-1.36614	-1.13519	0.256	NA	2.0607	-0.0336	-1.05	0.473029
HGLibA_01758	AMD1	x	3	0	0	9	47	8	11	1.04139	-1.97	-5.13596	-1.57346	0.116	NA	1.32906	-0.357	-1.61	0.255253
HGLibA_01759	AMDHD1	x	25	149	113	223	281	95	148	2.17026	-0.982	-1.22724	-1.08336	0.279	NA	2.30031	0.14	-1.12	0.506277
HGLibA_01760	AMDHD1	x	156	363	1707	165	363	150	484	2.68485	0.944	1.01487	1.08079	0.28	0.406	2.35411	0.183	0.761	1.92385
HGLibA_01761	AMDHD1	x	52	55	14	117	65	21	54	1.73239	-0.554	-0.666258	-0.570373	0.568	NA	1.83037	-0.209	-0.345	0.681129
HGLibA_01762	AMDHD2	x	124	1363	454	288	209	397	472	2.67394	0.517	0.508421	0.593871	0.553	0.619	2.47422	0.284	0.233	1.43098
HGLibA_01763	AMDHD2	x	4635	34	0	41	102	28	807	2.90687	1.17	-1.30343	1.07674	0.282	0.408	1.75587	-0.26	1.43	2.25012
HGLibA_01764	AMDHD2	x	97	54	0	110	103	29	66	1.81954	-0.939	-1.90048	-0.873409	0.382	NA	1.90669	-0.154	-0.785	0.521594
HGLibA_01765	AMELX	x	34	338	141	68	152	181	152	2.18184	0.00243	-0.0749845	0.0027805	0.998	NA	2.12602	0.0124	-0.00997	1.00169
HGLibA_01766	AMELX	x	767	900	828	219	424	319	576	2.76042	1.26	1.42291	1.61256	0.107	0.252	2.50605	0.311	0.949	2.39496
HGLibA_01767	AMELX	x	0	8	32	27	13	12	15	1.17609	-0.436	-1.33067	-0.353896	0.723	NA	1.23888	-0.349	-0.087	0.739181
HGLibA_01768	AMELY	x	2	0	0	11	0	0	2	0.30103	-0.638	-0.85541	-0.559412	0.576	NA	0.564271	-0.166	-0.472	0.642603
HGLibA_01769	AMELY	x	215	44	30	162	225	125	134	2.1271	-1.06	-1.37717	-1.17501	0.24	NA	2.23215	0.0886	-1.15	0.479632
HGLibA_01770	AMELY	x	156	117	276	414	206	337	251	2.39967	-0.73	-0.836869	-0.891179	0.373	NA	2.50379	0.309	-1.04	0.602904
HGLibA_01771	AMER1	x	54	101	67	161	364	169	153	2.18469	-1.38	-1.58729	-1.63303	0.102	NA	2.36424	0.191	-1.57	0.384219
HGLibA_01772	AMER1	x	111	94	34	180	65	76	93	1.96848	-0.367	-0.447048	-0.403827	0.686	NA	2.02938	-0.0579	-0.309	0.775393
HGLibA_01773	AMER1	x	441	686	202	144	323	255	342	2.53403	0.706	0.799471	0.857506	0.391	NA	2.38142	0.205	0.501	1.63127
HGLibA_01774	AMER2	x	400	71	99	170	106	85	155	2.19033	0.293	0.292865	0.339662	0.734	NA	2.08039	-0.0192	0.312	1.22519
HGLibA_01775	AMER2	x	730	75	3203	136	102	420	778	2.89098	1.62	1.72633	1.90507	0.0568	0.192	2.3411	0.173	1.45	3.07375
HGLibA_01776	AMER2	x	43	11	46	200	224	122	108	2.03342	-2.11	-2.60658	-2.29038	0.022	NA	2.26007	0.109	-2.22	0.231647
HGLibA_01777	AMER3	x	13	0	0	13	83	56	28	1.44716	-2.22	-6.65975	-1.83748	0.0661	NA	1.70472	-0.29	-1.93	0.214641
HGLibA_01778	AMER3	x	259	1235	62	94	468	174	382	2.58206	0.53	0.533904	0.618398	0.536	NA	2.38976	0.212	0.318	1.44393
HGLibA_01779	AMER3	x	0	0	0	0	8	9	3	0.477121	-1.2	-4.18141	-1.03981	0.298	NA	0.753328	-0.238	-0.962	0.435275
HGLibA_01780	AMFR	x	8	6	28	40	73	36	32	1.50515	-1.47	-2.09949	-1.36695	0.172	NA	1.69607	-0.295	-1.18	0.360982
HGLibA_01781	AMFR	x	18	145	20	7	50	18	43	1.63347	0.839	1.02385	0.827149	0.408	NA	1.39794	-0.361	1.2	1.78881
HGLibA_01782	AMFR	x	13	218	56	41	107	9	74	1.86923	0.58	0.725166	0.586361	0.558	NA	1.71878	-0.283	0.863	1.49485
HGLibA_01783	AMH	x	23	13	4281	91	68	61	756	2.87852	0.824	-0.584815	0.814015	0.416	0.511	1.8653	-0.185	1.01	1.77031
HGLibA_01784	AMH	x	39	0	60	65	96	95	59	1.77085	-1.26	-2.19353	-1.1407	0.254	NA	1.93112	-0.135	-1.12	0.417544
HGLibA_01785	AMH	x	16	132	641	49	199	103	190	2.27875	0.259	0.0397972	0.281345	0.778	NA	2.06819	-0.0281	0.287	1.19665
HGLibA_01786	AMHR2	x	13	210	14	59	27	23	58	1.76343	0.15	-0.136635	0.144523	0.885	NA	1.56031	-0.347	0.497	1.10957
HGLibA_01787	AMHR2	x	252	1550	163	516	263	334	513	2.71012	0.137	0.0308407	0.156328	0.876	0.891	2.56937	0.368	-0.231	1.09962
HGLibA_01788	AMHR2	x	100	208	415	236	145	120	204	2.30963	0.334	0.372816	0.382215	0.702	NA	2.22272	0.0817	0.252	1.2605
HGLibA_01789	AMICA1	x	1104	369	157	254	302	456	440	2.64345	0.297	0.291451	0.344572	0.73	NA	2.52806	0.331	-0.034	1.22859
HGLibA_01790	AMICA1	x	10	0	0	38	16	0	11	1.04139	-1.31	-2.62106	-1.04126	0.298	NA	1.25527	-0.351	-0.959	0.403321
HGLibA_01791	AMICA1	x	149	466	482	191	169	87	257	2.40993	1.04	1.21246	1.21514	0.224	NA	2.17319	0.0455	0.994	2.05623
HGLibA_01792	AMIGO1	x	362	581	54	152	171	168	248	2.39445	0.537	0.548964	0.60798	0.543	NA	2.21396	0.0752	0.462	1.45095
HGLibA_01793	AMIGO1	x	133	4	22	67	65	95	64	1.80618	-1.03	-1.75396	-1.0085	0.313	NA	1.8789	-0.175	-0.855	0.48971
HGLibA_01794	AMIGO1	x	36	27	36	14	52	5	28	1.44716	0.641	1.09888	0.581761	0.561	NA	1.37414	-0.36	1	1.55941
HGLibA_01795	AMIGO2	x	129	682	768	275	383	311	425	2.62839	0.374	0.376716	0.450877	0.652	NA	2.5092	0.314	0.06	1.29594
HGLibA_01796	AMIGO2	x	46	40	669	159	140	117	195	2.29003	-0.214	-0.576663	-0.228899	0.819	NA	2.14197	0.0234	-0.237	0.862144
HGLibA_01797	AMIGO2	x	3	8	0	83	65	57	36	1.5563	-3.23	-4.97565	-2.90717	0.00365	NA	1.83463	-0.206	-3.02	0.106579
HGLibA_01798	AMIGO3	x	1132	854	48	98	273	129	422	2.62531	1.24	1.34687	1.37227	0.17	NA	2.22185	0.081	1.16	2.36199
HGLibA_01799	AMIGO3	x	896	54	562	117	120	212	327	2.51455	1.05	1.12428	1.18479	0.236	NA	2.17513	0.0469	1	2.07053
HGLibA_01800	AMIGO3	x	1504	31	40	141	59	75	308	2.48855	0.624	0.316354	0.680305	0.496	NA	1.96221	-0.111	0.735	1.54114
HGLibA_01801	AMMECR1	x	34	32	50	183	147	138	97	1.98677	-1.72	-2.03127	-1.92017	0.0548	NA	2.19312	0.06	-1.78	0.303549
HGLibA_01802	AMMECR1	x	7	67	0	5	76	34	32	1.50515	-0.726	-1.382	-0.625226	0.532	NA	1.58358	-0.34	-0.386	0.604578
HGLibA_01803	AMMECR1	x	113	48	556	170	280	215	230	2.36173	-0.381	-0.582582	-0.426669	0.67	NA	2.3457	0.176	-0.557	0.767905
HGLibA_01804	AMMECR1L	x	110	183	75	194	203	153	153	2.18469	-0.567	-0.665711	-0.66658	0.505	NA	2.26324	0.112	-0.679	0.675019
HGLibA_01805	AMMECR1L	x	72	34	36	71	89	107	68	1.83251	-0.801	-0.987247	-0.846697	0.397	NA	1.94939	-0.121	-0.68	0.573951
HGLibA_01806	AMMECR1L	x	0	0	18	36	26	2	14	1.14613	-1.03	-5.70957	-0.818266	0.413	NA	1.32906	-0.357	-0.673	0.48971
HGLibA_01807	AMN	x	61	65	26	30	71	79	55	1.74036	-0.185	-0.22821	-0.187054	0.852	NA	1.77815	-0.245	0.06	0.879649
HGLibA_01808	AMN	x	2252	1057	0	89	144	226	628	2.79796	1.53	2.04534	1.38468	0.166	0.313	2.18469	0.0539	1.48	2.88786
HGLibA_01809	AMN	x	74	115	10	41	44	103	64	1.80618	-0.049	-0.122803	-0.0480017	0.962	NA	1.79704	-0.232	0.183	0.966606
HGLibA_01810	AMN1	x	49	0	34	138	34	68	54	1.73239	-1.48	-2.52566	-1.37112	0.17	NA	1.90309	-0.156	-1.32	0.358489
HGLibA_01811	AMN1	x	43	147	42	104	87	100	87	1.93952	-0.464	-0.609502	-0.500595	0.617	NA	1.98677	-0.092	-0.372	0.724973
HGLibA_01812	AMN1	x	23	4	583	75	58	18	127	2.1038	0.123	-0.985624	0.116521	0.907	NA	1.70186	-0.292	0.415	1.089
HGLibA_01813	AMOT	x	25	31	171	52	36	78	66	1.81954	0.0335	-0.0465935	0.034872	0.972	NA	1.74299	-0.268	0.302	1.02349
HGLibA_01814	AMOT	x	0	59	117	104	262	111	109	2.03743	-1.49	-2.67535	-1.41635	0.157	NA	2.2014	0.0661	-1.56	0.356013
HGLibA_01815	AMOT	x	77	29	14	65	63	51	50	1.69897	-0.669	-0.912843	-0.672301	0.501	NA	1.77573	-0.247	-0.422	0.628942
HGLibA_01816	AMOTL1	x	38	134	6	78	118	83	76	1.88081	-0.974	-1.43862	-0.993808	0.32	NA	1.96848	-0.106	-0.868	0.509093
HGLibA_01817	AMOTL1	x	1372	0	16	75	94	56	269	2.42975	0.213	-1.76543	0.195381	0.845	NA	1.87506	-0.178	0.391	1.1591
HGLibA_01818	AMOTL1	x	662	461	93	308	267	265	343	2.53529	0.201	0.1715	0.23729	0.812	NA	2.44716	0.26	-0.059	1.14949
HGLibA_01819	AMOTL2	x	1223	94	419	198	224	157	386	2.58659	0.919	1.00273	1.04929	0.294	NA	2.28556	0.129	0.79	1.8908
HGLibA_01820	AMOTL2	x	10	164	0	7	2	0	30	1.47712	1.88	2.15539	1.57439	0.115	NA	0.477121	-0.129	2.01	3.68075
HGLibA_01821	AMOTL2	x	0	42	0	0	10	38	15	1.17609	-0.269	-0.896869	-0.214226	0.83	NA	1.20412	-0.345	0.076	0.829895
HGLibA_01822	AMPD1	x	31	342	218	129	125	95	157	2.1959	0.337	0.314248	0.367965	0.713	NA	2.0657	-0.0299	0.367	1.26313
HGLibA_01823	AMPD1	x	144	17	56	120	50	28	69	1.83885	-0.0185	-0.0689442	-0.0192972	0.985	NA	1.81954	-0.217	0.198	0.987259
HGLibA_01824	AMPD1	x	188	13	62	60	61	77	77	1.88649	-0.0914	-0.284177	-0.0938	0.925	NA	1.81954	-0.217	0.126	0.938611
HGLibA_01825	AMPD2	x	106	13	187	139	85	90	103	2.01284	-0.382	-0.624198	-0.404668	0.686	NA	2.01981	-0.0655	-0.316	0.767373
HGLibA_01826	AMPD2	x	434	86	865	106	84	77	275	2.43933	1.65	1.87628	1.89041	0.0587	NA	1.94939	-0.121	1.77	3.13834
HGLibA_01827	AMPD2	x	108	122	566	167	220	98	214	2.33041	0.273	0.252007	0.305803	0.76	NA	2.20862	0.0713	0.202	1.20832
HGLibA_01828	AMPD3	x	129	84	6	63	61	113	76	1.88081	-0.316	-0.56448	-0.311039	0.756	NA	1.89763	-0.161	-0.155	0.803294
HGLibA_01829	AMPD3	x	0	0	0	4	8	6	3	0.477121	-1.22	-4.98381	-1.05719	0.29	NA	0.778151	-0.246	-0.974	0.429283
HGLibA_01830	AMPD3	x	74	31	14	110	126	65	70	1.8451	-1.28	-1.60541	-1.3511	0.177	NA	2.00145	-0.0803	-1.2	0.411796
HGLibA_01831	AMPH	x	0	69	50	49	27	52	41	1.61278	-0.338	-0.957943	-0.295277	0.768	NA	1.63009	-0.324	-0.014	0.791137
HGLibA_01832	AMPH	x	3	180	97	78	120	175	109	2.03743	-0.816	-1.38882	-0.833385	0.405	NA	2.09459	-0.00922	-0.807	0.568015
HGLibA_01833	AMPH	x	0	101	0	33	87	38	43	1.63347	-1.46	-5.58079	-1.25906	0.208	NA	1.72154	-0.281	-1.18	0.363493
HGLibA_01834	AMT	x	72	65	196	112	132	57	106	2.02531	0.0167	-0.00708447	0.0180896	0.986	NA	2.00145	-0.0803	0.097	1.01164
HGLibA_01835	AMT	x	0	69	30	39	85	45	45	1.65321	-0.931	-1.86117	-0.836203	0.403	NA	1.75077	-0.263	-0.668	0.524495
HGLibA_01836	AMT	x	70	48	56	49	45	22	48	1.68124	0.51	0.647711	0.516557	0.605	NA	1.58734	-0.339	0.849	1.42405
HGLibA_01837	AMTN	x	51	0	60	20	70	42	40	1.60206	-0.287	-0.658005	-0.247866	0.804	NA	1.64345	-0.318	0.031	0.819605
HGLibA_01838	AMTN	x	10	143	58	63	74	123	78	1.89209	-0.609	-0.927508	-0.630234	0.529	NA	1.93785	-0.129	-0.48	0.655651
HGLibA_01839	AMTN	x	234	54	54	256	62	95	126	2.10037	-0.316	-0.379591	-0.364061	0.716	NA	2.13883	0.0212	-0.337	0.803294
HGLibA_01842	AMY1A	x	11	107	48	12	96	32	51	1.70757	0.187	0.210986	0.190941	0.849	NA	1.66901	-0.307	0.494	1.13839
HGLibA_01843;HGLibA_01841	AMY1B;AMY1A	x	228	216	284	159	95	91	179	2.25285	0.966	1.11592	1.14805	0.251	NA	2.0607	-0.0336	1	1.95342
HGLibA_01845	AMY1B	x	13	0	0	21	13	3	8	0.90309	-0.977	-3.78272	-0.777493	0.437	NA	1.09108	-0.327	-0.65	0.508035
HGLibA_01846	AMY1C	x	7	23	0	70	39	16	26	1.41497	-1.7	-3.22885	-1.47597	0.14	NA	1.61979	-0.328	-1.37	0.307786
HGLibA_01847	AMY1C	x	79	214	46	127	131	201	133	2.12385	-0.546	-0.696921	-0.607747	0.543	NA	2.18469	0.0539	-0.6	0.684916
HGLibA_01849	AMY2A	x	28	25	149	96	80	126	84	1.92428	-0.824	-1.08454	-0.88482	0.376	NA	2.00289	-0.0791	-0.745	0.564874
HGLibA_01850;HGLibA_01848;HGLibA_01844;HGLibA_01840	AMY2A;AMY1C;AMY1B;AMY1A	x	134	0	58	48	15	108	60	1.77815	-0.317	-1.19776	-0.294697	0.768	NA	1.75587	-0.26	-0.057	0.802737
HGLibA_01851	AMY2A	x	123	103	423	248	144	93	189	2.27646	0.172	0.16314	0.193418	0.847	NA	2.20862	0.0713	0.101	1.12662
HGLibA_01852	AMY2B	x	43	48	1082	51	21	67	219	2.34044	1.5	1.58761	1.63926	0.101	NA	1.66589	-0.309	1.81	2.82843
HGLibA_01853	AMY2B	x	33	90	38	91	99	137	81	1.90849	-0.942	-1.15608	-1.01836	0.309	NA	2.03743	-0.0515	-0.89	0.520511
HGLibA_01854	AMY2B	x	41	38	1484	73	121	82	306	2.48572	0.558	0.164827	0.585469	0.558	NA	1.96379	-0.11	0.668	1.47223
HGLibA_01855	AMZ1	x	56	501	399	37	143	144	213	2.32838	1.18	1.3008	1.41244	0.158	NA	2.03342	-0.0547	1.23	2.26577
HGLibA_01856	AMZ1	x	332	185	310	194	237	149	234	2.36922	0.435	0.496968	0.524253	0.6	NA	2.28631	0.129	0.306	1.35191
HGLibA_01857	AMZ1	x	324	94	115	93	104	154	147	2.16732	0.355	0.387143	0.403246	0.687	NA	2.06819	-0.0281	0.383	1.27899
HGLibA_01858	AMZ2	x	1489	0	0	16	6	34	258	2.41162	1.13	-3.78412	0.994986	0.32	NA	1.27107	-0.353	1.48	2.18859
HGLibA_01859	AMZ2	x	254	187	718	195	94	152	267	2.42651	1.06	1.19808	1.27562	0.202	NA	2.16732	0.0412	1.02	2.08493
HGLibA_01860	AMZ2	x	141	0	18	81	139	266	108	2.03342	-1.8	-3.7827	-1.66658	0.0956	NA	2.20952	0.072	-1.87	0.287175
HGLibA_01861	ANAPC1	x	142	96	16	93	104	52	84	1.92428	-0.232	-0.374421	-0.248589	0.804	NA	1.91908	-0.144	-0.088	0.851454
HGLibA_01862	ANAPC1	x	52	21	0	90	71	71	51	1.70757	-1.57	-2.72152	-1.42966	0.153	NA	1.88837	-0.168	-1.4	0.336808
HGLibA_01863	ANAPC1	x	18	34	0	127	48	43	45	1.65321	-1.78	-3.10449	-1.6142	0.106	NA	1.86134	-0.188	-1.59	0.291183
HGLibA_01864	ANAPC10	x	216	15	0	65	34	43	62	1.79239	-0.391	-1.52386	-0.353315	0.724	NA	1.67517	-0.305	-0.086	0.762601
HGLibA_01865	ANAPC10	x	74	0	0	132	95	47	58	1.76343	-2.25	-6.31625	-1.98494	0.0472	NA	1.96063	-0.112	-2.14	0.210224
HGLibA_01866	ANAPC10	x	84	101	218	96	81	77	110	2.04139	0.471	0.537197	0.527969	0.598	NA	1.92771	-0.137	0.608	1.38607
HGLibA_01867	ANAPC11	x	62	42	12	68	40	32	43	1.63347	-0.334	-0.476808	-0.33047	0.741	NA	1.66901	-0.307	-0.027	0.793334
HGLibA_01868	ANAPC11	x	0	0	0	8	0	5	2	0.30103	-1.17	-3.78861	-1.01808	0.309	NA	0.636822	-0.195	-0.975	0.444421
HGLibA_01869	ANAPC11	x	947	919	736	309	181	144	539	2.73159	1.86	2.10516	2.37425	0.0176	0.123	2.32497	0.16	1.7	3.63008
HGLibA_01870	ANAPC13	x	396	1007	75	241	249	319	381	2.58092	0.337	0.298667	0.381314	0.703	NA	2.43083	0.247	0.09	1.26313
HGLibA_01871	ANAPC13	x	103	46	105	117	73	57	84	1.92428	0.0123	0.00676272	0.0133447	0.989	NA	1.91558	-0.147	0.159	1.00856
HGLibA_01872	ANAPC13	x	106	757	50	191	106	218	238	2.37658	-0.000518	-0.223726	-0.000557294	1	NA	2.23469	0.0904	-0.0909	0.999641
HGLibA_01873	ANAPC15	x	350	732	708	345	188	369	449	2.65225	0.853	0.972653	1.05174	0.293	NA	2.47809	0.287	0.566	1.80625
HGLibA_01874	ANAPC15	x	141	31	504	106	97	155	172	2.23553	0.274	0.192582	0.306051	0.76	NA	2.07676	-0.0218	0.296	1.20916
HGLibA_01875	ANAPC15	x	95	42	216	33	11	46	74	1.86923	1.59	1.89711	1.71038	0.0872	NA	1.47712	-0.361	1.95	3.01049
HGLibA_01876	ANAPC16	x	26	69	95	67	4	107	61	1.78533	0.287	0.554579	0.276516	0.782	NA	1.7733	-0.248	0.535	1.2201
HGLibA_01877	ANAPC16	x	0	19	0	20	2	39	13	1.11394	-0.956	-5.58818	-0.761242	0.447	NA	1.30821	-0.356	-0.6	0.515484
HGLibA_01878	ANAPC16	x	0	23	0	1	5	18	8	0.90309	-0.218	-2.39401	-0.174373	0.862	NA	0.90309	-0.284	0.066	0.859756
HGLibA_01879	ANAPC2	x	126	273	1268	137	292	102	366	2.56348	0.912	0.989988	1.02718	0.304	NA	2.24797	0.1	0.812	1.88165
HGLibA_01880	ANAPC2	x	11	0	0	73	4	16	17	1.23045	-2.18	-4.45355	-1.78183	0.0748	NA	1.49136	-0.359	-1.82	0.220676
HGLibA_01881	ANAPC2	x	13	76	266	78	284	95	135	2.13033	-0.726	-1.11742	-0.77372	0.439	NA	2.18279	0.0525	-0.778	0.604578
HGLibA_01882	ANAPC4	x	13	17	200	28	89	12	60	1.77815	0.0829	-0.248512	0.0780582	0.938	NA	1.63347	-0.322	0.405	1.05914
HGLibA_01883	ANAPC4	x	0	0	28	17	17	4	11	1.04139	-0.541	-4.89854	-0.430096	0.667	NA	1.10266	-0.329	-0.212	0.687294
HGLibA_01884	ANAPC4	x	157	0	75	24	83	51	65	1.81291	0.116	-0.13534	0.102337	0.918	NA	1.72154	-0.281	0.397	1.08373
HGLibA_01885	ANAPC5	x	0	0	0	0	0	0	0	#NAME?	NA	NA	NA	NA	NA	#NAME?	NA	NA	NA
HGLibA_01886	ANAPC5	x	509	97	3221	148	137	144	709	2.85065	1.73	1.89313	1.93709	0.0527	0.187	2.15534	0.0327	1.7	3.31728
HGLibA_01887	ANAPC5	x	23	0	0	8	2	4	6	0.778151	-0.0243	-2.53407	-0.0195473	0.984	NA	0.669007	-0.207	0.183	0.983298
HGLibA_01888	ANAPC7	x	110	579	79	217	233	153	228	2.35793	-0.131	-0.23777	-0.153159	0.878	NA	2.3032	0.142	-0.273	0.913198
HGLibA_01889	ANAPC7	x	52	109	28	48	183	129	92	1.96379	-0.777	-0.93391	-0.843007	0.399	NA	2.07918	-0.0201	-0.757	0.583579
HGLibA_01890	ANAPC7	x	72	166	10	151	123	101	104	2.01703	-0.887	-1.2658	-0.940364	0.347	NA	2.09691	-0.00761	-0.879	0.540737
HGLibA_01891	ANG	x	619	40	0	193	132	90	179	2.25285	-0.606	-1.97553	-0.575211	0.565	NA	2.14093	0.0227	-0.629	0.657016
HGLibA_01892	ANG	x	43	11	32	9	39	46	30	1.47712	-0.0796	-0.109284	-0.0725868	0.942	NA	1.49601	-0.359	0.279	0.94632
HGLibA_01893	ANG	x	2	15	103	2	25	36	30	1.47712	0.328	0.280762	0.30148	0.763	NA	1.32222	-0.357	0.685	1.25527
HGLibA_01894	ANGEL1	x	1587	875	28	146	89	83	468	2.67025	1.85	2.06312	2.00302	0.0452	0.177	2.02531	-0.0611	1.91	3.605
HGLibA_01895	ANGEL1	x	0	15	26	20	18	41	20	1.30103	-0.826	-1.8409	-0.690728	0.49	NA	1.42051	-0.361	-0.465	0.564091
HGLibA_01896	ANGEL1	x	15	90	107	112	142	143	102	2.0086	-0.987	-1.27482	-1.07314	0.283	NA	2.12167	0.00945	-0.996	0.504526
HGLibA_01897	ANGEL2	x	0	88	12	57	11	0	28	1.44716	0.386	2.37758	0.313454	0.754	NA	1.35539	-0.359	0.745	1.30677
HGLibA_01898	ANGEL2	x	0	57	0	33	77	17	31	1.49136	-1.57	-5.09906	-1.32216	0.186	NA	1.62668	-0.325	-1.25	0.336808
HGLibA_01899	ANGEL2	x	624	2	433	28	46	236	228	2.35793	0.937	0.685979	0.915301	0.36	NA	2.01424	-0.07	1.01	1.91454
HGLibA_01900	ANGPT1	x	0	0	0	4	20	6	5	0.69897	-1.52	-5.48053	-1.26983	0.204	NA	1	-0.308	-1.21	0.348686
HGLibA_01901	ANGPT1	x	36	248	18	110	139	167	120	2.07918	-0.942	-1.35981	-1.00285	0.316	NA	2.14197	0.0234	-0.965	0.520511
HGLibA_01902	ANGPT1	x	113	63	812	184	90	68	222	2.34635	0.618	0.583604	0.669988	0.503	NA	2.0569	-0.0365	0.654	1.53475
HGLibA_01903	ANGPT2	x	445	69	1471	29	54	47	352	2.54654	2.72	3.25182	2.99546	0.00274	NA	1.63682	-0.321	3.04	6.58873
HGLibA_01904	ANGPT2	x	46	46	0	15	35	73	36	1.5563	-0.315	-0.626916	-0.269021	0.788	NA	1.61278	-0.33	0.015	0.803851
HGLibA_01905	ANGPT2	x	182	25	62	79	102	82	89	1.94939	-0.256	-0.401431	-0.27132	0.786	NA	1.94283	-0.126	-0.13	0.837406
HGLibA_01906	ANGPT4	x	478	182	0	39	31	24	126	2.10037	1.44	1.47728	1.3261	0.185	NA	1.49601	-0.359	1.8	2.71321
HGLibA_01907	ANGPT4	x	51	0	135	65	21	53	54	1.73239	-0.204	-1.00652	-0.186366	0.852	NA	1.66589	-0.309	0.105	0.86814
HGLibA_01908	ANGPT4	x	21	32	0	33	21	69	29	1.4624	-0.856	-1.62104	-0.726965	0.467	NA	1.61278	-0.33	-0.526	0.552482
HGLibA_01909	ANGPTL1	x	174	315	26	299	413	156	230	2.36173	-0.967	-1.221	-1.12636	0.26	NA	2.4614	0.273	-1.24	0.511569
HGLibA_01910	ANGPTL1	x	0	75	40	16	33	28	32	1.50515	0.0212	-0.603104	0.0184387	0.985	NA	1.40937	-0.361	0.382	1.0148
HGLibA_01911	ANGPTL1	x	13	99	0	57	134	26	55	1.74036	-1.34	-2.5855	-1.22186	0.222	NA	1.85934	-0.189	-1.15	0.395021
HGLibA_01912	ANGPTL2	x	47	421	206	58	241	113	181	2.25768	0.443	0.465104	0.524739	0.6	NA	2.13778	0.0205	0.422	1.35943
HGLibA_01913	ANGPTL2	x	418	294	1594	285	303	392	548	2.73878	0.77	0.833304	0.950311	0.342	0.454	2.5141	0.318	0.452	1.70527
HGLibA_01914	ANGPTL2	x	85	40	0	68	59	83	56	1.74819	-0.847	-1.66645	-0.759279	0.448	NA	1.8451	-0.199	-0.648	0.55594
HGLibA_01915	ANGPTL3	x	0	0	56	35	7	5	17	1.23045	-0.327	-4.41069	-0.262154	0.793	NA	1.19498	-0.344	0.017	0.797192
HGLibA_01916	ANGPTL3	x	169	533	75	122	98	250	208	2.31806	0.376	0.406551	0.415048	0.678	NA	2.19498	0.0614	0.315	1.29774
HGLibA_01917	ANGPTL3	x	18	15	24	134	46	44	47	1.6721	-1.44	-1.7901	-1.4355	0.151	NA	1.87313	-0.179	-1.26	0.368567
HGLibA_01918	ANGPTL4	x	516	134	42	80	101	160	172	2.23553	0.417	0.396799	0.448235	0.654	NA	2.05563	-0.0374	0.454	1.33515
HGLibA_01919	ANGPTL4	x	69	271	460	84	92	87	177	2.24797	1.11	1.25219	1.26786	0.205	NA	1.94283	-0.126	1.24	2.15846
HGLibA_01920	ANGPTL4	x	134	46	79	76	143	68	91	1.95904	-0.142	-0.175777	-0.152966	0.878	NA	1.98076	-0.0967	-0.0453	0.906262
HGLibA_01921	ANGPTL5	x	95	273	0	142	201	109	137	2.13672	-0.759	-1.62655	-0.718009	0.473	NA	2.17802	0.049	-0.808	0.590906
HGLibA_01922	ANGPTL5	x	162	17	0	51	11	55	49	1.6902	-0.0575	-0.460324	-0.0504474	0.96	NA	1.59106	-0.338	0.28	0.960928
HGLibA_01923	ANGPTL5	x	0	4	62	54	44	33	33	1.51851	-1.27	-3.32093	-1.09213	0.275	NA	1.64015	-0.32	-0.95	0.41466
HGLibA_01924	ANGPTL6	x	185	147	224	116	240	221	189	2.27646	-0.0105	-0.00484364	-0.0125329	0.99	NA	2.28405	0.127	-0.138	0.992748
HGLibA_01925	ANGPTL6	x	87	10	222	162	239	188	151	2.17898	-1.09	-1.54335	-1.15073	0.25	NA	2.29299	0.134	-1.22	0.469761
HGLibA_01926	ANGPTL6	x	8	101	0	61	70	32	45	1.65321	-1.22	-2.85122	-1.096	0.273	NA	1.73507	-0.273	-0.947	0.429283
HGLibA_01927	ANGPTL7	x	98	48	163	126	75	123	106	2.02531	-0.152	-0.199702	-0.171742	0.864	NA	2.03342	-0.0547	-0.0973	0.900002
HGLibA_01928	ANGPTL7	x	377	69	2171	248	230	117	535	2.72835	0.921	0.89238	0.99041	0.322	0.439	2.2974	0.138	0.783	1.89343
HGLibA_01929	ANGPTL7	x	13	524	12	106	79	95	138	2.13988	-0.572	-1.55196	-0.574282	0.566	NA	1.97004	-0.105	-0.467	0.672684
HGLibA_01930	ANHX	x	70	82	411	263	229	166	204	2.30963	-0.561	-0.765579	-0.631457	0.528	NA	2.3411	0.173	-0.734	0.677832
HGLibA_01931	ANHX	x	138	126	34	106	83	69	93	1.96848	0.0352	0.00129246	0.0386545	0.969	NA	1.9345	-0.132	0.167	1.0247
HGLibA_01932	ANHX	x	219	23	0	82	80	162	94	1.97313	-0.933	-2.15847	-0.847719	0.397	NA	2.03342	-0.0547	-0.878	0.523768
HGLibA_01933	ANK1	x	93	0	123	134	43	26	70	1.8451	-0.229	-0.956316	-0.207794	0.835	NA	1.83037	-0.209	-0.02	0.853226
HGLibA_01934	ANK1	x	105	0	24	30	12	11	30	1.47712	0.407	-0.0178493	0.350267	0.726	NA	1.24715	-0.35	0.757	1.32593
HGLibA_01935	ANK1	x	52	29	0	56	61	96	49	1.6902	-1.2	-2.13462	-1.06474	0.287	NA	1.85126	-0.195	-1	0.435275
HGLibA_01936	ANK2	x	396	101	85	264	223	298	228	2.35793	-0.645	-0.80599	-0.755887	0.45	NA	2.41775	0.236	-0.881	0.639493
HGLibA_01937	ANK2	x	699	761	859	122	117	239	466	2.66839	2.08	2.35561	2.63161	0.0085	0.0904	2.20231	0.0667	2.01	4.22807
HGLibA_01938	ANK2	x	3048	426	4949	155	220	242	1507	3.17811	2.86	3.31265	3.36457	0.000767	0.0288	2.31316	0.15	2.71	7.26015
HGLibA_01939	ANK3	x	1058	250	3074	251	338	344	886	2.94743	1.48	1.6605	1.74581	0.0808	0.223	2.49276	0.3	1.18	2.78949
HGLibA_01940	ANK3	x	929	923	1738	405	466	322	797	2.90146	1.36	1.53193	1.72737	0.0841	0.226	2.59952	0.395	0.965	2.56685
HGLibA_01941	ANK3	x	87	38	14	62	23	21	41	1.61278	0.209	0.22037	0.205908	0.837	NA	1.54818	-0.35	0.559	1.15589
HGLibA_01942	ANKAR	x	185	32	804	147	189	157	252	2.4014	0.254	0.11673	0.275617	0.783	NA	2.21573	0.0765	0.178	1.19251
HGLibA_01943	ANKAR	x	69	0	0	43	108	11	38	1.57978	-1.36	-5.15486	-1.15026	0.25	NA	1.73239	-0.275	-1.08	0.389582
HGLibA_01944	ANKAR	x	2449	419	375	420	250	352	711	2.85187	1.02	1.10557	1.24891	0.212	0.352	2.53233	0.334	0.686	2.02792
HGLibA_01945	ANKDD1A	x	80	19	18	23	63	45	41	1.61278	-0.311	-0.511004	-0.296531	0.767	NA	1.64015	-0.32	0.009	0.806083
HGLibA_01946	ANKDD1A	x	339	803	183	30	215	137	284	2.45332	1.61	1.92874	1.86817	0.0617	NA	2.10494	-0.00204	1.61	3.05252
HGLibA_01947	ANKDD1A	x	11	182	22	25	48	18	51	1.70757	0.429	0.357522	0.424264	0.671	NA	1.48192	-0.36	0.789	1.3463
HGLibA_01948	ANKDD1B	x	426	76	196	131	168	204	200	2.30103	0.173	0.15114	0.198911	0.842	NA	2.22445	0.0829	0.0901	1.1274
HGLibA_01949	ANKDD1B	x	147	321	333	117	181	176	212	2.32634	0.616	0.693004	0.747621	0.455	NA	2.19866	0.0641	0.552	1.53262
HGLibA_01950	ANKDD1B	x	0	0	75	50	27	65	36	1.5563	-1.48	-5.61959	-1.25775	0.208	NA	1.67517	-0.305	-1.18	0.358489
HGLibA_01951	ANKEF1	x	5	856	18	110	153	101	207	2.31597	-0.594	-1.83634	-0.599935	0.549	NA	2.08398	-0.0167	-0.577	0.662504
HGLibA_01952	ANKEF1	x	349	50	572	187	117	123	233	2.36736	0.648	0.666806	0.736677	0.461	NA	2.15331	0.0313	0.617	1.56699
HGLibA_01953	ANKEF1	x	413	21	155	62	86	113	142	2.15229	0.476	0.411534	0.503605	0.615	NA	1.93952	-0.128	0.604	1.39088
HGLibA_01954	ANKFN1	x	62	29	0	30	65	19	34	1.53148	-0.584	-1.57879	-0.511829	0.609	NA	1.57978	-0.341	-0.243	0.667112
HGLibA_01955	ANKFN1	x	21	15	14	61	67	18	33	1.51851	-1.08	-1.36428	-1.02121	0.307	NA	1.68723	-0.299	-0.781	0.473029
HGLibA_01956	ANKFN1	x	43	350	2840	117	248	218	636	2.80346	0.963	0.821764	1.06692	0.286	0.411	2.28855	0.131	0.832	1.94936
HGLibA_01957	ANKFY1	x	295	218	137	212	207	210	213	2.32838	-0.00964	-0.0199791	-0.0116385	0.991	NA	2.32153	0.157	-0.167	0.99334
HGLibA_01958	ANKFY1	x	39	317	230	38	76	64	127	2.1038	1.2	1.34183	1.3475	0.178	NA	1.7733	-0.248	1.45	2.2974
HGLibA_01959	ANKFY1	x	11	0	16	1	31	8	11	1.04139	-0.136	0.311757	-0.108253	0.914	NA	1.12494	-0.333	0.197	0.910039
HGLibA_01960	ANKH	x	522	243	117	254	128	260	254	2.40483	0.275	0.299811	0.324221	0.746	NA	2.33041	0.164	0.111	1.20999
HGLibA_01961	ANKH	x	457	233	0	19	64	44	136	2.13354	1.23	1.32996	1.11163	0.266	NA	1.62668	-0.325	1.56	2.34567
HGLibA_01962	ANKH	x	334	1839	187	209	100	329	500	2.69897	1.06	1.19404	1.17061	0.242	0.377	2.3277	0.162	0.898	2.08493
HGLibA_01963	ANKHD1	x	414	535	1536	185	167	109	491	2.69108	1.91	2.18326	2.28756	0.0222	0.134	2.18658	0.0553	1.85	3.75809
HGLibA_01965	ANKHD1	x	0	25	50	9	24	29	23	1.36173	-0.141	-0.908591	-0.119742	0.905	NA	1.31527	-0.356	0.215	0.90689
HGLibA_01966	ANKHD1-EIF4EBP3	x	1413	182	476	210	168	99	425	2.62839	1.54	1.74753	1.84452	0.0651	NA	2.2014	0.0661	1.47	2.90795
HGLibA_01967;HGLibA_01964	ANKHD1-EIF4EBP3;ANKHD1	x	401	32	1975	206	186	224	504	2.70243	0.778	0.660847	0.842538	0.399	0.499	2.31246	0.15	0.628	1.71475
HGLibA_01968	ANKHD1-EIF4EBP3	x	44	512	46	39	61	16	120	2.07918	1.41	1.5919	1.54654	0.122	NA	1.58734	-0.339	1.75	2.65737
HGLibA_01969	ANKIB1	x	10	15	764	111	116	101	186	2.26951	-0.549	-1.70732	-0.552994	0.58	NA	2.03875	-0.0505	-0.499	0.683494
HGLibA_01970	ANKIB1	x	8	0	42	82	84	53	45	1.65321	-1.9	-3.54722	-1.69712	0.0897	NA	1.86332	-0.186	-1.71	0.267943
HGLibA_01971	ANKIB1	x	267	308	22	189	294	263	224	2.35025	-0.576	-0.833864	-0.632235	0.527	NA	2.39562	0.217	-0.793	0.670821
HGLibA_01972	ANKK1	x	77	128	1086	81	97	190	276	2.44091	0.893	0.919044	1.04685	0.295	NA	2.08873	-0.0133	0.906	1.85703
HGLibA_01973	ANKK1	x	151	8	0	79	45	50	56	1.74819	-1.01	-2.5959	-0.911625	0.362	NA	1.76343	-0.255	-0.755	0.496546
HGLibA_01974	ANKK1	x	771	814	395	215	369	356	487	2.68753	0.924	1.04723	1.15073	0.25	0.383	2.49601	0.302	0.622	1.89737
HGLibA_01975	ANKLE2	x	278	159	44	103	133	146	144	2.15836	0.0639	0.0169498	0.0708476	0.944	NA	2.10494	-0.00204	0.0659	1.04529
HGLibA_01976	ANKLE2	x	0	34	0	6	1	0	7	0.845098	0.545	-0.057697	0.446087	0.656	NA	0.367977	-0.0779	0.623	1.45902
HGLibA_01977	ANKLE2	x	0	84	8	49	12	14	28	1.44716	-0.222	-1.08982	-0.1856	0.853	NA	1.39794	-0.361	0.139	0.857376
HGLibA_01978	ANKMY1	x	18	6	191	87	120	93	86	1.9345	-1.14	-1.92419	-1.14096	0.254	NA	2	-0.0814	-1.06	0.45376
HGLibA_01979	ANKMY1	x	265	168	0	240	180	201	176	2.24551	-0.774	-1.53077	-0.727613	0.467	NA	2.31597	0.152	-0.926	0.584794
HGLibA_01980	ANKMY1	x	13	451	36	96	51	58	118	2.07188	0.087	-0.303499	0.0876239	0.93	NA	1.83463	-0.206	0.293	1.06216
HGLibA_01981	ANKMY2	x	866	10	18	0	20	23	156	2.19312	1.42	0.972262	1.26284	0.207	NA	1.15635	-0.338	1.76	2.67586
HGLibA_01982	ANKMY2	x	18	17	30	49	22	37	29	1.4624	-0.539	-0.703128	-0.503205	0.615	NA	1.5563	-0.348	-0.191	0.688248
HGLibA_01983	ANKMY2	x	74	25	135	295	62	267	143	2.15534	-1.23	-1.42915	-1.43438	0.151	NA	2.31806	0.154	-1.38	0.426317
HGLibA_01984	ANKRA2	x	264	132	185	75	201	179	173	2.23805	0.331	0.396761	0.379793	0.704	NA	2.18089	0.0511	0.28	1.25788
HGLibA_01985	ANKRA2	x	70	36	73	59	43	93	62	1.79239	-0.0988	-0.119909	-0.104423	0.917	NA	1.81291	-0.221	0.122	0.933809
HGLibA_01986	ANKRA2	x	270	2336	587	419	279	224	686	2.83632	1.15	1.29005	1.34485	0.179	0.322	2.48761	0.295	0.855	2.21914
HGLibA_01987	ANKRD1	x	288	2	0	122	61	54	88	1.94448	-1.19	-4.14015	-1.09443	0.274	NA	1.89763	-0.161	-1.03	0.438303
HGLibA_01988	ANKRD1	x	43	0	18	20	99	113	49	1.6902	-1.46	-2.81522	-1.28156	0.2	NA	1.88837	-0.168	-1.29	0.363493
HGLibA_01989	ANKRD1	x	120	54	1129	201	152	260	319	2.50379	0.0729	-0.118628	0.0830774	0.934	NA	2.31034	0.148	-0.0751	1.05183
HGLibA_01990	ANKRD10	x	201	0	0	57	29	21	51	1.70757	-0.627	-4.98662	-0.540686	0.589	NA	1.55226	-0.349	-0.278	0.647521
HGLibA_01991	ANKRD10	x	793	1397	550	285	151	412	598	2.7767	1.45	1.6828	1.75253	0.0797	0.221	2.45127	0.264	1.19	2.73208
HGLibA_01992	ANKRD10	x	383	151	226	179	236	435	268	2.42813	-0.154	-0.182165	-0.183229	0.855	NA	2.4523	0.265	-0.419	0.898755
HGLibA_01993	ANKRD11	x	208	17	504	186	123	88	188	2.27416	0.201	0.0147826	0.212674	0.832	NA	2.12167	0.00945	0.192	1.14949
HGLibA_01994	ANKRD11	x	157	164	44	154	65	124	118	2.07188	-0.00812	-0.0361378	-0.00894763	0.993	NA	2.05817	-0.0355	0.0274	0.994387
HGLibA_01995	ANKRD11	x	332	0	0	33	7	0	62	1.79239	0.996	-0.133003	0.85404	0.393	NA	1.12494	-0.333	1.33	1.99446
HGLibA_01996	ANKRD12	x	210	29	0	2	88	27	59	1.77085	0.0859	-1.38081	0.0736154	0.941	NA	1.59106	-0.338	0.424	1.06135
HGLibA_01997	ANKRD12	x	26	46	6	67	26	71	40	1.60206	-0.917	-1.34789	-0.864469	0.387	NA	1.73772	-0.271	-0.646	0.529609
HGLibA_01998	ANKRD12	x	66	159	18	206	119	163	122	2.08636	-1.12	-1.47693	-1.20892	0.227	NA	2.2113	0.0733	-1.19	0.460094
HGLibA_01999	ANKRD13A	x	229	32	0	71	115	168	102	2.0086	-0.904	-2.13921	-0.821217	0.412	NA	2.07188	-0.0254	-0.879	0.534403
HGLibA_02000	ANKRD13A	x	0	11	0	13	9	44	13	1.11394	-1.42	-5.26965	-1.13037	0.258	NA	1.34242	-0.358	-1.06	0.373712
HGLibA_02001	ANKRD13A	x	467	44	71	101	125	131	156	2.19312	0.00174	-0.158079	0.00189839	0.998	NA	2.07555	-0.0227	0.0244	1.00121
HGLibA_02002	ANKRD13B	x	64	203	10	41	151	57	88	1.94448	-0.2	-0.380542	-0.209421	0.834	NA	1.91908	-0.144	-0.056	0.870551
HGLibA_02003	ANKRD13B	x	7	308	28	125	42	20	88	1.94448	0.182	0.0619667	0.175629	0.861	NA	1.79472	-0.234	0.416	1.13446
HGLibA_02004	ANKRD13B	x	59	23	0	199	152	142	96	1.98227	-2.39	-3.65758	-2.29166	0.0219	NA	2.21573	0.0765	-2.47	0.190782
HGLibA_02005	ANKRD13C	x	373	96	210	118	213	70	180	2.25527	0.631	0.759659	0.71144	0.477	NA	2.12602	0.0124	0.619	1.54864
HGLibA_02006	ANKRD13C	x	396	185	2072	296	268	524	624	2.79518	0.609	0.612515	0.742905	0.458	0.544	2.55951	0.359	0.25	1.5252
HGLibA_02007	ANKRD13C	x	0	21	0	4	0	15	7	0.845098	-0.0824	-3.84691	-0.0679059	0.946	NA	0.801632	-0.253	0.171	0.944485
HGLibA_02008	ANKRD13D	x	15	0	0	8	2	14	6	0.778151	-0.478	-3.22359	-0.38413	0.701	NA	0.90309	-0.284	-0.194	0.717972
HGLibA_02009	ANKRD13D	x	0	6	0	53	35	20	19	1.27875	-2.65	-5.89959	-2.17332	0.0298	NA	1.5563	-0.348	-2.3	0.15932
HGLibA_02010	ANKRD13D	x	216	176	67	122	91	138	135	2.13033	0.243	0.266462	0.274969	0.783	NA	2.06819	-0.0281	0.271	1.18345
HGLibA_02011	ANKRD16	x	716	226	345	315	522	255	396	2.5977	0.142	0.154355	0.171499	0.864	NA	2.5611	0.36	-0.218	1.10343
HGLibA_02012	ANKRD16	x	82	10	159	104	92	89	89	1.94939	-0.503	-0.795713	-0.520841	0.602	NA	1.97772	-0.0991	-0.404	0.705638
HGLibA_02013	ANKRD16	x	5	19	93	151	141	101	85	1.92942	-1.84	-2.65154	-1.86633	0.062	NA	2.11727	0.00644	-1.85	0.279322
HGLibA_02014	ANKRD17	x	13	0	16	11	12	58	18	1.25527	-1.02	-2.16904	-0.848121	0.396	NA	1.43136	-0.361	-0.659	0.493116
HGLibA_02015	ANKRD17	x	206	1579	373	153	197	62	428	2.63144	1.79	2.04277	2.13911	0.0324	NA	2.13778	0.0205	1.77	3.45815
HGLibA_02016	ANKRD17	x	0	0	0	2	0	5	1	0	-1.01	-2.88476	-0.887513	0.375	NA	0.367977	-0.0779	-0.932	0.496546
HGLibA_02017	ANKRD18A	x	4691	183	165	314	354	514	1037	3.01578	0.4	0.0703817	0.434504	0.664	0.709	2.5955	0.391	0.009	1.31951
HGLibA_02018	ANKRD18A	x	103	52	89	38	2	29	52	1.716	1.71	2.41822	1.66299	0.0963	NA	1.36173	-0.359	2.07	3.27161
HGLibA_02019	ANKRD18A	x	0	0	14	16	31	9	12	1.07918	-1.19	-5.30117	-0.950401	0.342	NA	1.27107	-0.353	-0.837	0.438303
HGLibA_02020	ANKRD18B	x	0	1682	238	15	32	9	329	2.5172	2.8	3.57722	2.60255	0.00925	NA	1.27107	-0.353	3.15	6.9644
HGLibA_02021	ANKRD18B	x	118	524	58	210	228	214	225	2.35218	-0.362	-0.53008	-0.415031	0.678	NA	2.33713	0.169	-0.531	0.778085
HGLibA_02022	ANKRD18B	x	0	36	0	118	85	33	45	1.65321	-2.47	-6.21668	-2.15455	0.0312	NA	1.89579	-0.162	-2.31	0.180491
HGLibA_02023	ANKRD2	x	144	96	64	26	46	152	88	1.94448	0.573	0.794533	0.598798	0.549	NA	1.87313	-0.179	0.752	1.48761
HGLibA_02024	ANKRD2	x	51	65	0	82	142	83	70	1.8451	-1.37	-2.36551	-1.27258	0.203	NA	2.01002	-0.0734	-1.3	0.386891
HGLibA_02025	ANKRD2	x	165	327	30	174	26	75	133	2.12385	0.53	0.565694	0.551909	0.581	NA	1.96221	-0.111	0.641	1.44393
HGLibA_02026	ANKRD20A1	x	54	27	0	77	99	56	52	1.716	-1.49	-2.637	-1.35922	0.174	NA	1.88837	-0.168	-1.32	0.356013
HGLibA_02034	ANKRD20A3	x	69	38	8	64	9	40	38	1.57978	-0.00373	-0.0151023	-0.00349216	0.997	NA	1.57596	-0.342	0.338	0.997418
HGLibA_02035;HGLibA_02033;HGLibA_02029;HGLibA_02027	ANKRD20A4;ANKRD20A3;ANKRD20A2;ANKRD20A1	x	118	6793	0	124	28	59	1187	3.07445	1.5	-0.0327915	1.35029	0.177	0.321	1.84716	-0.198	1.7	2.82843
[truncated: 60,941 more rows]
